# Supplementary material for: Perspectives of stakeholders on barriers to COVID-19 protective behaviors adherence and vaccination among Myanmar migrant workers in southern Thailand: A qualitative study
Source: PLoS One. 2025 Mar 11;20(3):e0317714. doi: 10.1371/journal.pone.0317714 (PMC11896050; doi:10.1371/journal.pone.0317714)
Supplement: S1 Data — (XLSX) [file pone.0317714.s004.xlsx]

## Sheet: Step 3 Search
ID	Initials	Quotation	Index	Barrier type	HH_Codes	Reflective notes	HH_Subthemes	HH_Theme - 1st order	HH_Theme - 2nd order	WW_Codes	WW_Theme - 1st order	WW_Theme - 2nd order	WW_Theme - 3rd order	FINALIZED Theme 20240621	FINALIZED Sub-Theme 20240621	FINALIZED Codes 20240621
1	employer 1	For example, some people will have children here and there. I don't want to separate my child. I don't want to separate my mother. It's something like this. A mother is attached to her small children and is not attached to their father. When they separate for a break, there will be a problem. I can't live with my father, I have to live with my mother like this. Some people agree to let their chil…	1	Barrier to Adherence to CPB	Family attachment		family attachment	Challenges of Family Separation		Barrier to quarantine: family attachment	Quarantine - Family attachment			Lifestyle and habit related barrier	Family attachment	Family attachment
1	employer 1	Interviewer: What about wearing masks like this? Because it's like if he works, he might exert himself. Then it might be a little difficult to breathe. Wear a mask all day, something like this.; Respondent: Yes, but it has already been explained that If you really can't imagine it. You may have avoided it for a bit. Then turn on the breathing mask. Something like this, because the factory isn't t…	2	Barrier to Adherence to CPB	Discomfort Wearing Masks Due to Breathing Difficulty		Barriers related to working conditions	lifestyle and habits related barrier		Barrier to wearing masks: discomfort	Wearing Mask - Discomfort			Lifestyle and habit related barrier	None	Discomfort Wearing Masks Due to Breathing Difficulty
1	employer 1	Interviewer: Do you have anything to add here? The kind of cooperation he gave Cooperate with measures; Answer: For me, mine will have the first time when it comes to vaccinations. Not good news about vaccinations There will be a period of time where there will be effects here and there. The child is very afraid and refuses to get the injection. Before giving the injection, you have to talk a lot…	3	Barrier to vaccination	Negative perceptions of vaccination Concern of vaccine side effects Reluctance to Vaccinate		Negative perceptions of vaccination	Barrier related to emotions		Barrier to vaccination: fear, unspecified	Vaccination - Fear unspecified			Fear	Fear of vaccination	Negative perceptions of vaccination Concern of vaccine side effects Reluctance to Vaccinate
1	employer 1	Respondent: Yes Interviewer: It makes him not want to get the injection, right? Answer: That's right. He will be afraid if he has a problem like this. Who will take responsibility for something like this? It's like there's news that the injection made her unable to walk. Injected and that's it. It's this and that. He would be afraid and say who is responsible, so we will talk about, ah, okay, if …	4	Barrier to vaccination	Fear of vaccination and responsibility Negative perceptions of vaccination		Negative perceptions of vaccination	Barrier related to emotions		Barrier to vaccination: fear of side effects	Vaccination - Fear of side effects			Fear	Fear of vaccination	Fear of vaccination and responsibility Negative perceptions of vaccination
1	employer 1	Well, if foreign workers don't have a problem. That is, they will gather together at the residence. At this point, I can come in at one point and talk at that time and then it's over because everyone is already here. But if Thai people, it will be a little difficult. People living there live like this. Before calling to talk, you have to wait for work. When working, some people didn't come in ful…	5	Irrelevant	irrelavant - no barrier					Irrelevant. No barrier	None			Not relevant	Not relevant	irrelavant - no barrier
1	employer1	Interviewer: Um, yes. And it's like coordinating with government agencies or something like this. Are there any limitations?Respondent: There are no restrictions on government matters at all. That is, for the most part, I mainly coordinate with the local Subdistrict Health Promotion Hospital. That is, talking to him at that time said that it was like he was going to come and see. It's like during…	6	Irrelevant	irrelavant - no barrier					Irrelevant. No barrier	None			Not relevant	Not relevant	irrelavant - no barrier
1	employer1	Respondent: Yes, there are some things that my episode has a case for. His care will be quite good. Line Kong Line Group has been created for people infected with Covid. In Burma, we can't immediately type a message. you sound in He will reply something like this. Create a LINE group between groups. In that group there will be a Subdistrict Health Promotion Hospital. There's a doctor, what's goin…	7	Irrelevant	irrelavant - no barrier					Irrelevant. No barrier	None			Not relevant	Not relevant	irrelavant - no barrier
1	employer1	Respondent: In the beginning, there was no vaccine for Burma. Interviewer: Yes. Respondent: In the beginning, there were none. It will be available only to Thai people living in the area. Interviewer: Yes.Respondent: Yes, which some people do. Some people didn't even get it, like me and the police officers from the boss like this. We have to help each other follow the news about where there are i…	8	Barrier to vaccination	Limited availability of vaccine Need for private purchase of vaccine		Vaccine Access Inequality Necessity for Private Procurement	Health policy barrier		lack of vaccine supply for Burmese people	Vaccination - Lack of supply for migrants			Vaccine supply chain management	Lack of vaccine supply for migrants	Limited availability of vaccine Need for private purchase of vaccine
1	employer1	Answer: You had to buy it at Sinopharm at that time. Ah, yes, you have to make a reservation. My boss doesn't know how to find a way to make a reservation in time. He found every way to make reservations in time.	9	Barrier to vaccination	lack of awareness of vaccine reservation	### Code The following code reflects the themes identified in the qualitative data: **Code: Proactive Measures for Vaccine Reservation** ### Theme **Theme: Efforts and Strategies for Securing Vaccine Reservations** ### Reflective Note The respondent highlights the proactive measures taken by their boss to secure vaccine reservations during a time when purchasing Sinopharm vaccines was necessary. …	Difficulty in vaccine reservation/Requirement to purchase vaccine	Barrier related to knowledge about vaccination		lack of vaccination opportunity	Vaccination - Lack of opportunity			Vaccine supply chain management	Inability to make reservation for vaccination	lack of awareness of vaccine reservation
1	employer1	Answer: Yes, then when the third dose comes out This area has just begun to expel the Burmese with one and two injections. I have to find a way to get the third needle. You have to go and contact me. I went to Hat Yai. I went to Songkhla. I went to look for it in that area. Because in this area there is still no third needle for foreigners.	10	Barrier to vaccination	Lack of vaccine opportunity		Vaccine Access Inequality	Health policy barrier		lack of vaccine supply for Burmese people	Vaccination - Lack of supply for migrants			Vaccine supply chain management	Lack of vaccine supply for migrants	Lack of vaccine opportunity
1	employer1	Interviewer: It shows that the main obstacle is Is it a matter of government policy that was unable to provide many vaccines in the beginning? Answer: Very little at first. It's almost inaccessible. Interviewer: And like the workers, what complaints do they have? About vaccinations Answer: Yes, some people will ask if they can get the injection or not. But some people are afraid to inject, they a…	11	Barrier to vaccination	Limited availability of vaccine Fear of vaccination		Vaccine unavailibility	Health policy barrier Barrier related to emotions		lack of vaccine supply for Burmese people	Vaccination - Lack of supply for migrants			Vaccine supply chain management	Lack of vaccine supply for migrants	Limited availability of vaccine Fear of vaccination
1	employer1	There are people who want to inject and want to go out and live a normal life like this.	12	Irrelevant	Irrelavant - no barrier					Irrelevant. No barrier	None			Not relevant	Not relevant	Irrelavant - no barrier
1	employer1	Interviewer: But there are some people who feel that If injected, I'm also afraid of side effects. Answer: Because the news that came out wasn't very good in the beginning.	13	Barrier to vaccination	Concern of vaccine side effects		Negative perceptions of vaccination	Barrier related to emotions		Fear of side effects	Vaccination - Fear of side effects			Fear	Fear of vaccination	Concern of vaccine side effects
1	employer1	Respondent: Like some people, he asked to travel to see relatives in other provinces. It takes a vaccine. I will Xerox this one and give it to everyone. Everyone kept it to themselves. Wherever you travel, you'll be able to use this.	14	Irrelevant	irrelavant - no barrier					Irrelevant. No barrier	None			Not relevant	Not relevant	irrelavant - no barrier
1	employer1	Interviewer: Are there any communication problems? Respondent: Mainly communication I'll use Burmese together. Most are people who have been here for a long time. can speak Thai quite a lot Interviewer: Um, that is, there will be people who can speak Thai. Can speak Burmese too. Are you going with him? Respondent: Most of the time, if you want to go, you will go as a department. For example, I ha…	15	Barrier to vaccination	Language barrier		Language barrier	Migration-related barrier	Communication barrier	Language barrier	Language barrier			Language barrier	None	Language barrier
1	employer1	Answer: If the passport Things like this will be HR in preparation. As for taking the person to get the injection. This one will be in the safety department and office section. The office is like the accounting staff, they go and help each other. Go help arrange the children. Please help contact and coordinate there.	16	Irrelevant	Irrelevant					Irrelevant. No barrier	None			Not relevant	Not relevant	Irrelevant
1	employer1	Respondent: It's like if we already knew it was like this. We might just take you to the Subdistrict Health Promotion Hospital. Take you to the Subdistrict Health Promotion Hospital because if you go to the hospital, you have to wait for days like this.	17	Irrelevant	Irrelevant					Irrelevant. No barrier	None			Not relevant	Not relevant	Irrelevant
1	employer1	Answer: Yes, but there will be some that are lump sum, that is, lump sum as well. But what about the rental income? That is, I will check the date. Because it can be stopped, alternately stopped, something like this. He will switch and stop.	18	Irrelevant	Irrelevant					Irrelevant. No barrier	None			Not relevant	Not relevant	Irrelevant
1	employer1	Respondent: Went for the first round, checked 100%, immediately found 1 case, ok, immediately checked, found all of them. That day, I checked this Saturday, the whole set came back. and then taken to Hat Yai Hospital Let's go to the case at Hat Yai. To provide children with care that, let's be honest, is comfortable. I can say that field hospitals are not comfortable. Interviewer: Yes, yes. Respo…	19	Irrelevant	Irrelevant					Barrier to care - lack of health coverage	Care - lack of health coverage			Not relevant	Not relevant	Irrelevant
1	employer1	Answer: He doesn't have one, but if he does, he'll call. Like I said when the third injection was given. He will have a call to inform you. Does your sister have Burmese? Now there's a vaccine for Burma. You can get it and inject it. I said oh. It's my third needle and you said, oh, okay.	20	Irrelevant	Irrelevant					Barrier to vaccination: lack of vaccine supply for Burmese people	Vaccination - Lack of supply for migrants			Not relevant	Not relevant	Irrelevant
1	employer1	Answer: Yes, I think I'll wait 2-3 weeks. Maybe try calling and asking if there's a vaccine for this group of children. And then there might be people who ask for a little bit or something like this because there aren't many people, about 7-8 people like this.	21	Irrelevant	Irrelevant					Barrier to vaccination: lack of vaccine supply for Burmese people	Vaccination - Lack of supply for migrants			Not relevant	Not relevant	Irrelevant
1	employer1	Interviewer: Yes, and at the factory it's like if it were a worker who didn't have documents yet. Answer: You mean workers? Interviewer: Yes, Burmese workers who do not have government welfare coverage. Respondent: Yes, if the worker's health is like this, let's say we would recommend purchasing health insurance from a government hospital. which is like a group of housewives We will buy health in…	22	Irrelevant	Irrelevant					Barrier to care - lack of health coverage	Care - lack of health coverage			Not relevant	Not relevant	Irrelevant
1	employer1	Interviewer: Yes, does this insucrance cover anything like COVID?Answer: I'm not sure about COVID. But in terms of illness That is, there will be insurance like this. But when a group of housewives has something like this, they can take care of it and have their rights. That is, hygiene like this is taken care of.	23	Irrelevant	Irrelevant					Barrier to care - lack of health coverage	Care - lack of health coverage			Not relevant	Not relevant	Irrelevant
1	employer1	Interviewer: Well, if it is, it means it's in the wood shop. Is there anyone who has problems with documents? Make it a problem Can't get vaccinated or unable to receive treatment for COVID Or must you pay yourself? Is it something like this? Answer: No, there are 100% correct documents here.Interviewer: And it's like he bought additional health insurance, right? Answer: Yes, for housewives who d…	24	Irrelevant	Irrelevant					Barrier to care - lack of health coverage	Care - lack of health coverage			Not relevant	Not relevant	Irrelevant
2	employer2	Interviewee: Regarding the early days The point of protecting support is that as I said, we talk and give information every day in terms of calling meetings. And then give information about Covid and what kind of disease it is. How do you contact it? And what are the methods of protection that we can do? It's at the office during the first period. This is the first period, not the present. We wil…	25	Irrelevant	Irrelevant					Irrelevant. No barrier	None			Not relevant	Not relevant	Irrelevant
2	employer2	Interviewee: Yes, not everyone understands the language we speak.	26	Barrier to vaccination	Language barrier		Language barrier	Migration-related barrier	Communication barrier	Language barrier	Language barrier			Language barrier	None	Language barrier
2	employer2	Interviewee: Language. The language is like some people don't understand. He can't speak Thai. And it's like, why do we have to do this every day? That is, it is a little difficult to talk about that matter.	27	Barrier to Adherence to CPB	Language barrier		Language barrier	Migration-related barrier	Communication barrier	Language barrier - Migrants cannot speak Thai	Language barrier			Language barrier	None	Language barrier
2	employer2	Interviewee: No, it's like we're talking about something like this. There will be people who have been in Thailand for a long time. And Thai people will enter. When we say this He would go and translate for his friends. Did he or someone inside understand something like this? We will have no interpreter, nothing. I mean, we'll talk in sign language. Something like that is talking to each other.	28	Barrier to Adherence to CPB	lack of interpretor/translator		Language barrier	Migration-related barrier	Communication barrier	Language barrier - Need for translations	Language barrier			Language barrier	None	lack of interpretor/translator
2	employer2	Interviewee: He has fears. Because he doesn't understand why he has to inject. And in the beginning, foreigners didn't really know what to call it. They were the last to receive the vaccination. He also had a hard time understanding why he didn't get the vaccine. That is, there will always be people asking questions. But when we opened it for him to get the injection. He cooperated well in gettin…	29	Barrier to vaccination	Fear of vaccination		Negative perceptions of vaccination	Barrier related to emotions		Lack of understanding of the purpose of vaccination	Vaccination - Lack of understanding			Health education and promotion	Lack of information about vaccination	Fear of vaccination
2	employer2	Interviewee: But most of them want to get vaccinated. It's more fear and worry. But if you ask me about injections, are we afraid? Well, there aren't many. That is, he was more worried about infection. He's a bit afraid. In fact, he wants the vaccine.	30	Barrier to vaccination	Fear of vaccination		Negative perceptions of vaccination	Barrier related to emotions		Irrelevant. No barrier	None			Not relevant	Not relevant	Fear of vaccination
2	employer2	Interviewee: Yes, but as for the group that has it, there is another group that is afraid of side effects and doesn't want it.	31	Barrier to vaccination	Concern of vaccine side effects		Negative perceptions of vaccination	Barrier related to emotions		Fear of side effects	Vaccination - Fear of side effects			Fear	Fear of vaccination	Concern of vaccine's side effects
2	employer2	Interviewee: When I went, there weren't many problems. Because we have Thai people with us. That is, it's like going to explain. And then when I got there That is, our workers quite often have complete documents. So it is not difficult to inject. Go contact the government department.	32	Irrelevant	irrelavant - no barrier					Irrelevant. No barrier	None			Not relevant	Not relevant	Irrelevant
2	employer2	Interviewee: Yes, it's like saying, "When you go, right?" You go like this. I will also have people who are Burmese or Cambodians living with me. That is, if anyone doesn't understand, we'll go together in pairs. What the heck? To go explain and talk about something like that.	33	Irrelevant	irrelavant - no barrier					Irrelevant. No barrier	None			Not relevant	Not relevant	Irrelevant
2	employer2	Interviewee: He also talks about when he will get vaccinated. Why hasn't he gotten the injection yet? We explained to them that now it was the Thai people's queue. There are still not enough vaccines available. We're already talking. Quite close to the workers Because we talk every day So it doesn't have much effect.	34	Barrier to vaccination	Limited availability of vaccine		Vaccine unavailability	Health policy barrier		lack of vaccine supply for Burmese people	Vaccination - Lack of supply for migrants			Vaccine supply chain management	Lack of vaccine supply for migrants	Limited availability of vaccine
2	employer2	Interviewee: I am asking about our current care during the COVID outbreak. We think that we tried to protect and take care of it to a certain extent. That is, during the time when there was a lot of Our workers are not stuck. Came in during a period of relaxation. During the time we relax How are we reducing our distance from each other? I came to the latter part.	35	Irrelevant	Irrelevant					Irrelevant. No barrier	None			Not relevant	Not relevant	Irrelevant
3	employer3	**Interviewer:** I mean, did they complain about when they would get vaccinated, or why Thais were vaccinated first, and why Burmese workers had to wait? Was there any issue of equal access to the vaccine?**Interviewee:** At first, they didn't understand why they needed to get vaccinated. Some were scared. We didn't differentiate between Thais and Burmese. We informed them that most Thais would g…	36	Barrier to vaccination	Lack of knowledge about vaccination Fear of vaccination		Lack of knowledge Negative perceptions on vaccination	Barrier related to knowledge about vaccination Barrier related to emotions		lack of vaccine supply for Burmese people	Vaccination - Lack of supply for migrants			Vaccine supply chain management	Lack of vaccine supply for migrants	Lack of health education combined with fear and inequity
3	employer3	**Interviewer:** Did the company have to pay for Sinopharm, or was it state-supported?**Interviewee:** Both. Initially, the company paid about 1,000 baht per person through the Industrial Council. Later on, it wasn't necessary.	37	Barrier to vaccination	Vaccination cost		Policy barrier	Financial barrier		lack of health coverage	Care - lack of health coverage			Policy barrier	Lack of health coverage	Vaccination cost
3	employer3	**Interviewer:** At first, some were afraid of the vaccine. How did you address that?**Interviewee:** Initially, there was fear. We told them if they didn’t get vaccinated now, they would have to handle it themselves later. This made them more willing to get vaccinated.	38	Barrier to vaccination	Fear of vaccination		Negative perceptions on vaccination	Barrier related to emotions		fear, unspecified	Vaccination - Fear unspecified			Fear	Fear of vaccination	Fear of vaccination
3	employer3	**Interviewer:** Do you think there were any obstacles in accessing vaccines, from the factory level to the community, or in the support provided by hospitals? **Interviewee:** Initially, it wasn't good. Everyone was scrambling for vaccines.	39	Barrier to vaccination	High demand of vaccine			Health policy barrier		lack of vaccine supply for Burmese people	Vaccination - Lack of supply for migrants			Vaccine supply chain management	Lack of vaccine supply for migrants	Inadequate supply of the vaccine to meet the demand
3	employer3	**Interviewer:** So, the issue was with the government's vaccine procurement being slower than necessary? **Interviewee:** Correct.	40	Barrier to vaccination	Slow in government's vaccine procurement		policy barrier	Health policy barrier		delayed vaccine procurement	Vaccination - Delay			Vaccine supply chain management	Delay in vaccine procurement	Slow pace of the government's vaccine procurement effort
4	employer4	**Interviewer:** How did you handle communication barriers with non-Thai speaking workers during the pandemic? **Interviewee:** We didn’t have a dedicated interpreter but had Burmese employees who could translate. They helped communicate information.	41	Barrier to vaccination	Lack of interpretor/translator		communication barrier	Migration-related barrier		Language barrier	Language barrier			Language barrier	None	Lack of interpretor/translator
4	employer4	**Interviewer:** Were there any limitations that reduced the effectiveness of the measures, from 100% to, say, 90%? **Interviewee:** The main limitation was external contact. We had strict measures to prevent external contacts from entering.	42	Barrier to Adherence to CPB	Impact of external contact		environmental barrier	Barrier related to living and working conditions		Irrelevant. No barrier	None			Not relevant	Not relevant	Irrelevant
5	employer5	**Interviewer:** Did you restrict workers from leaving the camp? **Interviewee:** Yes, we told them not to leave unless necessary and kept vendors out. Despite our efforts, a vendor managed to get in and brought COVID-19. **Interviewer:** What did you do after discovering the vendor had COVID-19? **Interviewer:** Hmm. **Interviewee:** This caused the whole camp to get COVID	43	Barrier to Adherence to CPB	Impact of external contact		organizational barrier	Barrier related to living and working conditions		Barrier to quarantine: vendors	Quarantine - Vendors			Lifestyle and habit related barrier	Barrier related to living and working conditions	Employer could not manage unauthorized entry by vendors
5	employer5	**Interviewer:** Because of the nature of the work, they had to be in close contact with each other, right? **Interviewee:** Yes, they had to be close to each other. We promoted several measures, like using individual water bottles instead of shared cups and not sharing food containers.	44	Barrier to Adherence to CPB	Close contact due to the nature of the work		organizational barrier	Barrier related to living and working conditions		necessity of being in close proximity	Distancing - Necessity of proximity			Lifestyle and habit related barrier	Barrier related to living and working conditions	Close contact due to the nature of the work
5	employer5	Some groups, like family members, wanted to eat together, but we told them they couldn’t. Everyone had to eat separately to prevent the spread. They understood and complied because they were scared too.	45	Barrier to Adherence to CPB	Family attachment		Challenges of Family Separation	Challenges of Family Separation		Barrier to distancing: family's wish to eat together	Distancing - Preference for proximity			Lifestyle and habit related barrier	Family attachment	Family attachment
5	employer5	Some workers were diligent about wearing masks, but others didn’t wear them in the camp. Hmm. Maybe because the nature of their work made it uncomfortable to wear masks. Yes, exactly. It was uncomfortable. That was part of the problem.	46	Barrier to Adherence to CPB	Discomfort Wearing Masks Due to nature of the work			Barrier related to lifestyle and habit		Barrier to wearing masks: discomfort	Wearing Mask - Discomfort			Lifestyle and habit related barrier	None	Discomfort Wearing Masks Due to nature of the work
5	employer5	When the factory started operating, there was frustration among workers. They wondered why their needs weren’t prioritized for vaccine.	47	Barrier to vaccination	Frustration due to being not priortized for vaccine		Vaccine unavailability	Health policy barrier		lack of vaccination opportunity	Vaccination - Lack of opportunity			Policy barrier	Vaccination policy	Frustration due to being not priortized for vaccine
5	employer5	There was dissatisfaction among the workers about not being tested quickly enough. They were eager to get vaccinated and complained about the delays.	48	Barrier to vaccination	Delay in vaccination		Vaccine unavailability	Health policy barrier		delayed vaccine procurement	Vaccination - Delay			Vaccine supply chain management	Delay in vaccine delivery	Delay in vaccination
5	employer5	**Interviewer:** It was more about the vaccine shortage, right? **Interviewee:** Yes. As soon as a place opened up for vaccinations, we took them there.	49	Barrier to vaccination	Limited availability of vaccine		Vaccine unavailability	Health policy barrier		lack of vaccine supply for Burmese people	Vaccination - Lack of supply for migrants			Vaccine supply chain management	Lack of vaccine supply for migrants	Limited availability of vaccine
5	employer5	**Interviewee:** At that time, Thais got vaccinated first, and foreign workers had to wait for months.	50	Barrier to vaccination	Limited availability of vaccine		Vaccine unavailability	Health policy barrier		delayed vaccine procurement	Vaccination - Delay			Vaccine supply chain management	Delay in vaccine procurement	Limited availability of vaccine
5	employer5	**Interviewer:** I see. Did Myanmar workers mention any obstacles in getting vaccinated? **Interviewee:** They expressed frustration about the delay in receiving vaccines.	51	Barrier to vaccination	Delay in vaccination		Vaccine unavailability	Health policy barrier		delayed vaccine procurement	Vaccination - Delay			Vaccine supply chain management	Delay in vaccine procurement	Delay in vaccination
5	employer5	**Interviewer:** I see. The main issue was the delay in accessing vaccines compared to some Thai groups, right? **Interviewee:** Yes, exactly.	52	Barrier to vaccination	Delay in vaccination		Vaccine unavailability	Health policy barrier		delayed vaccine procurement	Vaccination - Delay			Vaccine supply chain management	Delay in vaccine procurement	Delay in vaccination
5	employer5	**Interviewer:** The main limitation was the national issue of vaccine shortages	53	Barrier to vaccination	Limited availability of vaccine		Vaccine unavailability	Health policy barrier		lack of vaccine supply for Burmese people	Vaccination - Lack of supply for migrants			Vaccine supply chain management	Lack of vaccine supply for migrants	Limited availability of vaccine
5	employer5	**Interviewer:** And you mentioned that Hat Yai didn't have vaccinations available, so you had to go to Surat Thani or the three southern provinces? **Interviewee:** Yes, Hat Yai was very slow.	54	Barrier to vaccination	Delay in vaccination		Vaccine unavailability	Health policy barrier		lack of vaccine supply for Burmese people	Vaccination - Lack of supply for migrants			Vaccine supply chain management	Lack of vaccine supply for migrants	Delay in vaccination
5	employer5	**Interviewer:** Hmm, but you were in contact with hospitals, right? Did they come to the camp to vaccinate? **Interviewee:** No, they didn't. But other project sites did.	55	Barrier to vaccination	Irrelevant					Irrelevant. No barrier	None			Not relevant	Not relevant	Irrelevant
6	employer6	We also have management measures in place, documented and communicated to employees as policies. We issued a disease prevention and control plan to handle cases where employees test positive, and we conducted drills as part of our preventive measures. However, during the peak outbreak in Hat Yai, when Songkhla was severely affected, we had no vaccine supply from the government, which led to infec…	56	Barrier to vaccination	Limited availability of vaccine		Vaccine unavailability	Health policy barrier		lack of vaccine supply for Burmese people	Vaccination - Lack of supply for migrants			Vaccine supply chain management	Lack of vaccine supply for migrants	Limited availability of vaccine
6	employer6	**Interviewer:** Were there any limitations or areas for improvement? **Interviewee:** Initially, vaccine procurement was slow due to government policies. Screening was challenging without ATK tests. Once we had ATKs, we could quickly identify and isolate cases within 10 minutes, unlike waiting two days for RT-PCR results. Early challenges included delays in equipment and vaccines, but once we ha…	57	Barrier to vaccination	Slow in government's vaccine procurement Delay in vaccination		Vaccine unavailability	Health policy barrier		delayed vaccine procurement	Vaccination - Delay			Vaccine supply chain management	Delay in vaccine procurement	Slow in government's vaccine procurement Delay in vaccination
6	employer6	**Interviewer:** Moving on to the vaccines, what were the obstacles for Burmese workers in accessing vaccines initially? **Interviewee:** The main obstacle was from the government. Initially, we had to purchase vaccines from Chulabhorn Royal Academy as the government didn't provide vaccines. **Interviewee:** For example, Bangkok residents could get vaccinated at Bang Sue Grand Station, but vaccin…	58	Barrier to vaccination	Delay in vaccination		Vaccine unavailability	Health policy barrier		lack of vaccine supply for Burmese people	Vaccination - Lack of supply for migrants			Vaccine supply chain management	Lack of vaccine supply for migrants	Delay in vaccination
6	employer6	**Interviewer:** The main challenge was vaccine accessibility? **Interviewee:** Yes, exactly. Even though the company had the funds, we struggled to secure vaccines due to high demand and competition.	59	Barrier to vaccination	High demand of vaccine		Vaccine unavailability	Health policy barrier		lack of vaccine supply for Burmese people	Vaccination - Lack of supply for migrants			Vaccine supply chain management	Lack of vaccine supply for migrants	High demand of vaccine
6	employer6	**Interviewer:** So, at first, you received partial supplies and gradually received more? **Interviewee:** Correct. Foreign workers might have faced even longer delays than Thai workers.	60	Barrier to vaccination	Delay in vaccination		Vaccine unavailability	Health policy barrier		delayed vaccine procurement	Vaccination - Delay			Vaccine supply chain management	Delay in vaccine delivery	Delay in vaccination
6	employer6	**Interviewer:** Was there any difficulty in encouraging employees to get vaccinated? **Interviewee:** Initially, many were hesitant, especially Thai workers. However, after seeing their peers vaccinated without issues, they agreed to get vaccinated. We facilitated the process by bringing vaccination services to the factory.	61	Barrier to vaccination	Vaccine hesitancy		Negative perception on vaccine	Barrier related to emotion		fear, unspecified	Vaccination - Fear unspecified			Fear	Fear of vaccination	Vaccine hesitancy
7	Doctor 1	People could reserve their doses, and it was handled collectively through private associations, which then managed the bulk orders. So, for the government vaccines, it depended on their policies—who to vaccinate first and with which vaccine. Private vaccines had to be ordered in batches, which sometimes arrived later than expected. Initially, we used government-provided vaccines according to thei…	62	Barrier to vaccination	Delay in vaccination		Vaccine unavailability	Health policy barrier		delayed vaccine procurement	Vaccination - Delay			Vaccine supply chain management	Delay in vaccine procurement	Delay in vaccination
7	Doctor 1	**Respondent 1:** Initially, we targeted high-risk groups due to limited vaccine supplies. We had to screen and prioritize these groups. As more vaccines became available, the government expanded the target groups, and we followed those updated policies.	63	Barrier to vaccination	Limited availability of vaccine		Vaccine unavailability	Health policy barrier		Irrelevant. No barrier	None			Not relevant	Not relevant	Limited availability of vaccine
7	Doctor 1	**Respondent 1:** In the initial phase, the government required information to be entered using the 13-digit ID card number. Therefore, in the beginning, those without ID cards couldn't get vaccinated because we had to input the 13-digit number.Even if they were Thai, without the number, we couldn't vaccinate them. This was by regulation. **Respondent 1:** So, initially, foreign workers were not …	64	Barrier to vaccination	Requirement of identificatin number		Barrier related to vaccine registration	Health policy barrier		lack of vaccine supply for Burmese people	Vaccination - Lack of supply for migrants			Vaccine supply chain management	Lack of vaccine supply for migrants	Requirement of identificatin number
7	Doctor 1	**Interviewer 1:** What challenges or obstacles have you encountered in these processes? **Respondent 1:** For government-provided vaccines, there were issues. **Interviewer 1:** Yes. **Respondent 1:** Initially, we didn't know how many vaccines we'd get, making planning difficult. We couldn't plan manpower or logistics ahead of time. Sometimes communication was slow and not timely. **Interviewer…	65	Barrier to vaccination	Poblem in planning for vaccination Problem in data entry for vaccination		Barrier related to vaccine registration	Health policy barrier		issues with the data system	Vaccination - Data system			Data system barrier	Vaccination data system	Poblem in planning for vaccination Problem in data entry for vaccination
7	Doctor 1	**Interviewer 1:** Were there other problems? **Respondent 2:** Early on, the system had many issues, like data not being recorded properly. Some people found out months later that their data wasn't in the system, requiring follow-up. This was never-ending. When the system had problems, we couldn't contact anyone for help. It was a closed system for COVID vaccines without clear support. **Intervi…	66	Barrier to vaccination	Problem in data entry for vaccination No central point of contact		Barrier related to vaccine registration	Health policy barrier		issues with the data system	Vaccination - Data system			Data system barrier	Vaccination data system	Problem in data entry for vaccination No central point of contact
7	Doctor 1	**Respondent 1:** Using apps like "Mor Prom" (Doctors Ready) or "Mor Chana" (Doctors Win), if there were issues, we couldn't resolve them because we didn't know who to contact for app-related problems. We could only print out certificates from our system as a temporary measure. **Respondent 2:** With "Mor Prom" (Doctors Ready), we've encountered issues where customers couldn't enter their informa…	67	Barrier to vaccination	Problem in data entry for vaccination (app-related problem) No central point of contact		Barrier related to vaccine registration	Health policy barrier		issues with the data system	Vaccination - Data system			Data system barrier	Vaccination data system	Problem in data entry for vaccination (app-related problem) No central point of contact
7	Doctor 1	**Interviewer 1:** So, for foreign workers to access these services, they need to be legally registered and have an identification number, right? **Respondent 1:** Yes.	68	Barrier to vaccination	Documentation requirement Requirement of identificatin number		Barrier related to vaccine registration	Health policy barrier		need for legal registration and identification number	Vaccination - Data system			Data system barrier	Vaccination data system	Documentation requirement Requirement of identificatin number
7	Doctor 1	**Interviewer 2:** When vaccinating large groups of foreign workers, especially from companies, what issues arise? If there are large groups, they often bring a translator. For example, if 10 workers come, they might bring a Thai translator. The translator helps communicate any issues with documents or instructions. Usually, the company takes care of everything, so there aren't many problems. How…	69	Barrier to vaccination	Language barrier		Language barrier	Migration-related barrier	Communciation barrier	Language barrier - Need for translations	Language barrier			Language barrier	None	Language barrier
7	Doctor 1	**Interviewer 1:** Most people are willing to get vaccinated, right? We don't usually face resistance or problems before vaccination? **Respondent 3:** No, if anything, they might just be afraid of needles. **Interviewer 1:** Afraid of needles.	70	Barrier to vaccination	Fear of vaccination		Negative perception on vaccine	Barrier related to emotion		Barrier to vaccination: Fear of needles	Vaccination - Fear of needles			Fear	Fear of vaccination	Fear of vaccination
7	Doctor 1	**Interviewer 1:** For private hospitals, do we have vaccination sites similar to public hospitals, like community halls or district offices? **Respondent 1:** Yes, we organize our own sites. Initially, we could only handle about 600 people, and the hospital couldn't accommodate that many. **Interviewer 1:** Because of space limitations? **Respondent 1:** Yes, because we needed to maintain social…	71	Barrier to vaccination	Space limitations			Barrier related to logistics management		Irrelevant. No barrier	None			Not relevant	Not relevant	Irrelevant
7	Doctor 1	**Interviewer 1:** Given these circumstances, do you think private hospitals bear more costs than public agencies for providing vaccination services? **Respondent 1:** Well, I'm not in administration, so I can't say for sure. But going outside does incur costs, although we didn't calculate it in detail. It was seen as a service and collaboration. I believe everyone, including the administration, …	72	Barrier to vaccination	High cost of vaccination services for private hospitals than public hospitals			Financial barrier		Irrelevant. No barrier	None			Not relevant	Not relevant	Irrelevant
7	Doctor 1	**Interviewer 2:** It's a collaborative effort to ensure successful vaccination, right? **Respondent 1:** Yes, the company-arranged vaccinations were generally smooth because they handled procurement and logistics. The problem arose with Moderna vaccines due to delays and issues with customer bookings. People would get impatient and opt for government vaccines, causing confusion and complaints ab…	73	Barrier to vaccination	Delay in customer bookings for vaccination		Barrier related to vaccine registration	Health policy barrier		Barrier to vaccination: issues with logistics	Vaccination - Logistics			Data system barrier	Vaccination registration problems	Delay in customer bookings for vaccination
7	Doctor 1	**Respondent 1:** Looking back, it's understandable. For the SSJ, everything was new and urgent, so they established a special task force. Vaccine supplies were limited, and they didn't know how much they would get. They couldn't provide precise answers. **Respondent 1:** The ministry also couldn't predict when vaccines would arrive from abroad. So, there were significant challenges initially, wh…	74	Barrier to vaccination	Limited availability of vaccine		Vaccine unavailability	Health policy barrier		Barrier to vaccination: lack of vaccine supply	Vaccination - Lack of supply for migrants			Vaccine supply chain management	Lack of vaccine supply for migrants	Limited availability of vaccine
7	Doctor 1	**Respondent 1:** Back in the early days, there were strict rules. The company knew that if we had more than 10 people, it would be a problem. We were very stressed. If we didn't have enough or had too many, it was an issue. Now, we avoid those problems by not overcommitting to the number of doses.	75	Barrier to vaccination	Problem in planning for vaccination		Barrier related to vaccine registration	Health policy barrier		Barrier to vaccination: issues with logistics	Vaccination - Logistics			Vaccine supply chain management	Vaccine supply and demand	Problem in managing vaccine supply
8	Doctor 2	For government vaccines, initially, they required a Thai ID number. Foreign workers, or even Thai people without an ID, couldn't be vaccinated initially. Later, the government adjusted the policy to accept foreign IDs, allowing us to vaccinate anyone with proper identification.	76	Barrier to vaccination	Requirement of identification number		Barrier related to vaccine registration	Health policy barrier		Barrier to vaccination: lack of vaccine supply for Burmese people	Vaccination - Lack of supply for migrants			Vaccine supply chain management	Lack of vaccine supply for migrants	Requirement of identification number
8	Doctor 2	**Interviewer:** During the operation or coordination, what challenges or obstacles have you encountered? **Interviewee:** For government allocations, initially, it was difficult to plan because we didn't know when or how much vaccine we would receive, making it hard to allocate resources in advance. Communication could be slow, and there were system crashes.	77	Barrier to vaccination	Problem in planning for vaccination		Barrier related to vaccine registration	Health policy barrier		Barrier to vaccination: issues with the data system	Vaccination - Data system			Data system barrier	Vaccination data system	Problem in planning for vaccination
8	Doctor 2	**Interviewee:** Sometimes, data entry was problematic. If the system crashed, we had to manually record the data and enter it later, which extended our working hours until 7 or 8 PM, instead of finishing by 4 PM. **Interviewer:** What problems have you encountered? **Interviewee:** The system had significant issues. Sometimes, data didn't enter the system correctly, and it could take months befo…	78	Barrier to vaccination	Problem in data entry for vaccination (app-related problem) No central point of contact		Barrier related to vaccine registration	Health policy barrier		Barrier to vaccination: issues with the data system	Vaccination - Data system			Data system barrier	Vaccination data system	Problem in data entry for vaccination (app-related problem) No central point of contact
8	Doctor 2	**Interviewer:** Did you encounter issues with identity verification, like verifying employers? **Interviewee:** It was mainly about verifying the individual. We had to print certificates for them to use at other locations.	79	Barrier to vaccination	Problem in individual identification		Barrier related to vaccine registration	Health policy barrier		Barrier to vaccination: issues with the data system	Vaccination - Data system			Data system barrier	Vaccination data system	Problem in individual identification
8	Doctor 2	**Interviewer:** Were there any challenges when providing vaccinations to large groups of foreign workers? **Interviewee:** Companies usually sent interpreters to help communicate. There were occasional issues with incomplete documentation, but companies typically handled follow-ups. **Interviewer:** They generally didn't use English, right? **Interviewee:** Correct.	80	Barrier to vaccination	Documentation requirement Language barrier		Barrier related to vaccine registration	Health policy barrier		Language barrier	Language barrier			Language barrier	None	Documentation requirement Language barrier
8	Doctor 2	**Interviewee:** Yes, for company-procured vaccines, there were fewer issues since they dealt with the pricing and logistics. We just handled the administration without much hassle. **Interviewee:** The ((redacted)) vaccines, which the hospital arranged, were problematic due to delayed deliveries, causing issues with customers needing their second dose. **Interviewer:** Yes, after the first dose,…	81	Barrier to vaccination	Delay in vaccination Problem in individual identification Documentation requirement		Barrier related to vaccine registration	Health policy barrier		Barrier to vaccination: need for legal registration and identification number	Vaccination - Data system			Data system barrier	Vaccination registration problems	Delay in vaccination delivery
8	Doctor 2	**Interviewer:** Understanding the broader picture, do private hospitals face more obstacles than public ones while working for the province's overall health? **Interviewee:** Initially, there were challenges due to new procedures and limited vaccine supplies. Over time, coordination improved, and issues decreased as vaccine availability increased.	82	Barrier to vaccination	New procedure for vaccination Limited availability of vaccine		Vaccine unavailability	Health policy barrier		Barrier to vaccination: lack of vaccine supply for Burmese people	Vaccination - Lack of supply for migrants			Vaccine supply chain management	Lack of vaccine supply for migrants	New procedure for vaccination and limited vaccine availability
9	Doctor 3	Communication can be a challenge, but we try our best on both sides to ensure understanding. **Interviewer:** So, communication is still a limitation, right? **Interviewee:** Yes, if they don’t have someone to accompany them, it can be a limitation. Sometimes we need to connect them with someone who speaks Thai to communicate effectively.	83	Barrier to vaccination	Language barrier		Language barrier	Migration-related barrier	communication barrier	Language barrier - Need for translations	Language barrier			Language barrier	None	Language barrier
9	Doctor 3	**Interviewer:** Have you ever encountered cases where data couldn’t be entered, or the welfare system was not comprehensive enough to provide the vaccine? **Interviewee:** No, but there can be issues when their passport number changes. If they come for subsequent doses with a new passport, it can cause data entry problems. **Interviewer:** The number in the passport changes, right? **Interviewee…	84	Barrier to vaccination	Problem in data entry for vaccination Documentation requirement		Barrier related to vaccine registration	Health policy barrier		Barrier to vaccination: issues with the data system	Vaccination - Data system			Data system barrier	Vaccination registration problems	Problem in data entry for vaccination and documentation requirement
9	Doctor 3	**Interviewee:** Yes, during peak periods, we faced issues with data entry.	85	Barrier to vaccination	Problem in data entry for vaccination		Barrier related to vaccine registration	Health policy barrier		Barrier to vaccination: issues with the data system	Vaccination - Data system			Data system barrier	Vaccination data system	Problem in data entry for vaccination
9	Doctor 3	**Interviewer:** What are the challenges in vaccinating Burmese workers? Language might be one? **Interviewee:** Yes, language is a major challenge, especially for those without employers. **Interviewer:** Do they have concerns about side effects like Thai people do? **Interviewee:** They probably have concerns but might not express them due to the language barrier. Employers often relay the nece…	86	Barrier to vaccination	Language barrier		Language barrier	Migration-related barrier	communication barrier	Language barrier	Language barrier			Language barrier	None	Language barrier
9	Doctor 3	**Interviewer:** Do we have materials like leaflets or brochures in their language? **Interviewee:** Initially, we did, but now we mainly rely on interpreters.	87	Barrier to vaccination	Rely on interpretor/translator		Language barrier	Migration-related barrier		Language barrier - Need for translations	Language barrier			Language barrier	None	Rely on interpretor/translator
10	Doctor 4	Since June 2021, ((redacted)) Hospital has been providing vaccinations to the public by setting up two field hospitals: one at ((redacted)) Stadium and another at ((redacted)) Department Store. In June and July, the vaccine supply was limited, so vaccinations were given only to those who had pre-registered. The field hospital at ((redacted)) Stadium operated daily, while the one at ((redaccted)) …	88	Barrier to vaccination	Limited availability of vaccine		Vaccine unavailability	Health policy barrier		Barrier to vaccination: lack of vaccination opportunity	Vaccination - Lack of opportunity			Vaccine supply chain management	Lack of vaccine supply for migrants	Limited availability of vaccine
10	Doctor 4	**Interviewer:** Can we go into more detail about the vaccination efforts? **Interviewee:** In the beginning, around June, we prioritized Thai citizens, particularly the elderly aged 60 and above and those with seven chronic diseases. We did not initially cover foreign workers, which led to issues as they wanted to get vaccinated.	89	Barrier to vaccination	Limited availability of vaccine		Vaccine unavailability	Health policy barrier		Barrier to vaccination: lack of vaccine supply	Vaccination - Lack of supply			Vaccine supply chain management	Lack of vaccine supply for migrants	Limited availability of vaccine
10	Doctor 4	**Interviewer:** Did you encounter any problems on-site? **Interviewee:** Yes, there were problems on-site every day. **Interviewer:** Can you give some examples? **Interviewee:** For instance, people would come because there was an announcement that COVID-19 vaccinations were available that day. However, some people knew they weren’t in the elderly group or didn’t have chronic diseases, meaning …	90	Barrier to vaccination	Limited availability of vaccine		Vaccine unavailability	Health policy barrier		Barrier to vaccination: lack of vaccine supply for Burmese people	Vaccination - Lack of supply for migrants			Vaccine supply chain management	Lack of vaccine supply for migrants	Limited availability of vaccine
10	Doctor 4	Overcapacity wasn’t common; they usually brought the right number. However, there were issues with documents because some workers were new and didn’t have passports yet. The documents varied: some had work permits, others had police documents. Most problems arose during the data recording process for vaccinations. The Ministry of Public Health's program required a 13-digit number. For Thai citize…	91	Barrier to vaccination	Documentation requirement Problem in data entry for vaccination Requirement of inditentifcation number		Barrier related to vaccine registration	Health policy barrier		Barrier to vaccination: issues with the data system	Vaccination - Data system			Data system barrier	Vaccination data system	Documentation requirement and problem in data entry for vaccination Requirement of inditentifcation number
10	Doctor 4	**Interviewer:** Were there any coordination problems when we initially tried to get them to come for vaccination? **Interviewee:** There could be some coordination issues because ((redacted)) Hospital had two vaccination sites: ((redacted)) Stadium and ((redacted)) [Department Store]. Sometimes the vaccine quotas were split between these sites, and names might be sent to one site, but the person…	92	Barrier to vaccination	Requirement of inditentifcation number		Barrier related to vaccine registration	Health policy barrier		Barrier to vaccination: issues with the data system	Vaccination - Data system			Data system barrier	Vaccination data system	Requirement of inditentifcation number
10	Doctor 04	**Interviewer:** Were there communication issues with these newly arrived foreign workers? **Interviewee:** Yes, there were significant communication issues. Some had identical names and surnames, making it hard to remember and call them by name. Some even couldn’t remember their own birth dates, making it hard to verify their information. **Interviewer:** As more COVID-19 vaccinations were admin…	93	Barrier to vaccination	Language barrier Problem in data entry for vaccination		Language barrier Barrier related to vaccine registration	Migration-related barrier Health policy barrier		Language barrier - Need for translations	Language barrier			Language barrier	None	Language barrier and problem in data entry for vaccination
10	Doctor 4	**Interviewer:** So, the language barrier is the main obstacle in communicating with foreign workers, right? **Interviewee:** Yes, the language barrier is the biggest obstacle in communicating with foreign workers.	94	Barrier to vaccination	Language barrier		Language barrier	Migration-related barrier	communication barrier	Language barrier	Language barrier			Language barrier	None	Language barrier
10	Doctor 4	**Interviewer:** What are the weaknesses in providing vaccines to foreign workers? **Interviewee:** The main weakness is communication. Some foreign workers received the ((redacted)) vaccine from private hospitals, such as ((redacted)) Hospital or other hospitals, not just in Hat Yai. Sometimes, other district hospitals also provide services because businesses can pay for services per case, such …	95	Barrier to vaccination	Language barrier Problem in data entry for vaccination		Language barrier Barrier related to vaccine registration	Migration-related barrier Health policy barrier	Communication barrier	Barrier to vaccination: issues with the data system	Vaccination - Data system			Data system barrier	Vaccination data system	Language barrier and problem in data entry for vaccination
10	Doctor 4	**Interviewer:** Okay. Regarding the service providers, like nurses or staff administering the vaccines, do they need any support? **Interviewee:** At this point, things are stable, but there were many needs initially. For example, when we were at the vaccination units, we didn't want to go out to buy food. If someone could provide packed meals or food, it would be helpful. The malls were closed,…	96	Barrier to vaccination	Language barrier			Language barrier	communication barrier	Language barrier	Language barrier			Language barrier	None	Language barrier
11	Doctor 5	**Interviewee:** They are the ones who coordinate with factories to see which factories need assistance with issues they want us to resolve. Sometimes, if the factory doesn't need us, it's very difficult for us to reach them. Entering a factory can be quite challenging for us.	97	Barrier to vaccination	Difficult access to the factory			Lack of access		Barrier to care: difficulty in accessing the workplace	Care - Access			Health service delivery	Lack of access by healthcare workers	Difficult access to the factory
11	Doctor 5	**Interviewer:** So, the main obstacle was the language? **Interviewee:** Yes, except when it came to giving ((medication, name redacted)), for which we needed their interpreter. ((medication, name redacted)) is a controlled and somewhat dangerous medication. For cases that seemed to have severe symptoms, when we prescribed this medication, we had to ensure they understood how to take it because …	98	Irrelevant	Irrelevant OR language barrier					Language barrier - Need for translations	Language barrier			Not relevant	Not relevant	Irrelevant OR language barrier
11	Doctor 5	**Interviewer:** Regarding their behavior, like following social distancing measures, washing hands, and quarantining, did you face any issues with the Burmese workers? **Interviewee:** I don’t have direct information on that. However, I've heard from the team that initially, when we separated high-risk groups from non-infected and infected groups, there were some who didn't see the point in isol…	99	Barrier to Adherence to CPB	Irrelevant (OR) Resistance to Quarantine					Barrier to quarantine: non-compliance	Quarantine			Lifestyle and habit related barrier	Non-compliance to quarantine	Irrelevant (OR) Resistance to Quarantine
11	Doctor 5	**Interviewee:** Yes, there was also a period when there was an outbreak in a factory, but the factory kept it secret, which delayed treatment and caused the outbreak to spread widely.	100	Barrier to Adherence to CPB	Non-disclosure of reporting of covid infections (Transparency) Outbreak occurance					Barrier to quarantine: non-disclosure of outbreak occurrence	Quarantine			Non-compliance by migrant or employers	Non-disclosure of outbreak occurrence	Non-disclosure of reporting of covid infections (Transparency) Outbreak occurance
11	Doctor 5	**Interviewer:** Among the workers, have you ever heard about how they feel? Are they willing to keep it a secret like their bosses, or do they resist? **Interviewee:** I think everyone would want to keep it a secret. Even those who are sick want to keep it a secret because they want to keep working. **Interviewee:** They are quite afraid of medical personnel, and having COVID-19 makes them feel …	101	Barrier to Adherence to CPB	Non-disclosure of reporting of covid infections (Transparency) Fear of medical personnel	Note on Motivations for Secrecy: The data suggests a complex interplay between economic necessity and health transparency. Workers prioritize employment over health disclosure, possibly compromising wider health safety measures. The stigma and fear associated with COVID-19 not only affects mental health but also influences the willingness to seek medical help, further complicating public health e…				Barrier to care: fear of medical personnel	Care - Fear unspecified			Fear	Fear of medical personnel	Non-disclosure of reporting of covid infections (Transparency) Fear of medical personnel
11	Doctor 5	**Interviewer:** Do you know if the factories still maintain other preventive measures like disinfection and social distancing? **Interviewee:** These measures seem to have relaxed somewhat. For example, there used to be numerous alcohol gel stations, but now there are fewer. Hand soap in the bathrooms is not always available, unlike before.	102	Barrier to Adherence to CPB	Relaxation of preventive measures	Reflective Note: The reduction in preventive measures such as sanitization stations and availability of hand soap suggests a possible complacency over time towards COVID-19 precautions. This could indicate a shift in priority or a response to perceived lower risk, which might affect the overall effectiveness of infection control in the workplace.		Barrier related to attitudes		Barrier to hygiene: lack of supplies	Hygiene - Lack of supply			Non-vaccine supply chain management	Lack of supplies	Relaxation of preventive measures
11	Doctor 5	**Interviewer:** During the initial phase, were there issues accessing vaccines for Burmese workers, like shortages or travel difficulties? **Interviewee:** Yes, there were vaccine shortages because there weren't enough vaccines for everyone, including Thais.	103	Barrier to vaccination	Limited availability of vaccine	Reflective Note: The presence of vaccine shortages, affecting both Burmese workers and the local Thai population, indicates a widespread challenge in vaccine distribution and accessibility. This suggests systemic issues in supply chain management and public health preparedness during the initial vaccine rollout phase.	Vaccine unavailability	Health policy barrier		Barrier to vaccination: lack of vaccine supply	Vaccination - Lack of supply			Vaccine supply chain management	Lack of vaccine supply for migrants	Limited availability of vaccine
11	Doctor 5	**Interviewer:** Were there any issues with registration or identification for Burmese workers? **Interviewee:** Yes, sometimes there were issues with mismatched numbers or names.	104	Barrier to vaccination	Documentation requirements	Reflective Note: The existence of issues with mismatched numbers and names highlights potential systemic problems in the registration or identification processes for Burmese workers. This could impact their access to workplace rights, benefits, or legal protections, indicating a need for improved administrative accuracy and support.	Barrier related to vaccine registration	Health policy barrier		Barrier to vaccination: issues with the data system	Vaccination - Data system			Data system barrier	Vaccination data system	Documentation requirements
11	Doctor 5	**Interviewer:** Okay. Now, regarding weaknesses or obstacles in our healthcare system for providing vaccines, what do you think they are? **Interviewee:** During the initial phase, vaccine shortages were a systemic issue affecting all groups.	105	Barrier to vaccination	Limited availability of vaccine		Vaccine unavailability	Health policy barrier		Barrier to vaccination: lack of vaccine supply	Vaccination - Lack of supply			Vaccine supply chain management	Lack of vaccine supply for migrants	Limited availability of vaccine
11	Doctor 5	**Interviewee:** Now, we have enough vaccines, even excess. Few come for booster shots. **Interviewer:** So, the current challenge is encouraging Burmese workers to get vaccinated and raising awareness about booster shots? **Interviewee:** Yes, encouraging them to understand the importance. They can get vaccinated at hospitals or health centers.	106	Barrier to vaccination	Low booster uptake	While there is no longer a shortage of vaccines, the challenge has shifted towards ensuring that Burmese workers utilize the available resources, particularly for booster doses. This indicates a gap in health communication strategies and the need for targeted efforts to educate and motivate this population about the ongoing importance of vaccination.				Barrier to vaccination - Lack of understanding of the purpose of vaccination	Vaccination - Lack of understanding			Health education and promotion	Lack of information about vaccination	Low booster uptake
11	Doctor 5	**Interviewer:** Does ((redacted)) Hospital have any events or measures to communicate or encourage vaccinations? **Interviewee:** We use our website and social media pages for communication. **Interviewer:** But this may not reach the factories? **Interviewee:** Correct, it doesn’t reach the factories, and the Burmese have a language barrier too. **Interviewer:** They can’t read it.	107	Barrier to vaccination	Language barrier	Reflective Note: The hospital's reliance on digital platforms for vaccination promotion may not effectively reach factory workers, especially Burmese workers, due to accessibility and language limitations. This suggests a need for alternative communication strategies that consider the linguistic diversity and information accessibility of the target audience.	Language barrier	Migration-related barrier		Language barrier	Language barrier			Language barrier	None	Language barrier
11	Doctor 5	**Interviewer:** Have there been moments when the factories felt we were checking up on them unfairly? **Interviewee:** Initially, yes. They didn’t want anyone to know that their workers were infected. **Interviewer:** Infected? **Interviewee:** Yes, infected. There was a provincial policy to randomly test large factories, so we were bound to find infected zones. **Interviewer:** When we go in, i…	108	Barrier to Adherence to CPB	Non-disclosure of covid infections (Transparency) Perception of health personnel as polic officer	Reflective Note: The factories' resistance to public health inspections and their desire to keep infections secret highlight a conflict between public health objectives and factory management's concerns over reputation and possible disruptions. The perception of health inspectors as police-like figures suggests a need for more collaborative and transparent approaches to ensure compliance and supp…				Irrelevant. No barrier	None			Not relevant	Not relevant	Non-disclosure of covid infections (Transparency) and authoritarian perception of health personnel
12	Doctor 6	**Interviewer:** When vaccines became widely available, did you encounter any problems in providing vaccines to migrant workers? Initially, policies only covered Thai citizens, and migrant workers might have demanded their right to vaccines, potentially causing systemic issues. **Interviewee:** Actually, access to vaccines for migrant workers was a short-term issue. Initially, the policy focused …	109	Barrier to vaccination	Limited availability of vaccine		Vaccine unavilability	Health policy barrier		Irrelevant. No barrier	None			Not relevant	Not relevant	Limited availability of vaccine
12	Doctor 6	**Interviewer:** Did the vaccination facilities have any limitations? **Interviewee:** Yes, accommodating large groups at once was challenging, so we had to stagger the vaccinations.	110	Barrier to vaccination	Capacity challenge		Logistical Constraints			Barrier to vaccination: issues with logistics	Vaccination - Logistics			Vaccine supply chain management	Logistical constraints	Capacity challenge
12	Doctor 6	**Interviewer:** There is the issue of whether they get permission from their employers to take time off work and if the employers can organize their schedules because they still have work responsibilities. **Interviewee:** Yes, so the first issue is whether they have the opportunity to reach the vaccination point.	111	Barrier to vaccination	Accessibility to vaccination site	Reflective Note: The data highlights significant challenges faced by workers in accessing healthcare services like vaccinations due to workplace constraints. Issues such as obtaining employer permission and managing work schedules underscore the need for employer involvement and policy measures that support employee health rights without compromising their job responsibilities.		Practical barrier		Barrier to vaccination: inability to access factory	Vaccination - Logistics			Vaccine supply chain management	Logistical constraints	Accessibility to vaccination site
12	Doctor 6	**Interviewer:** I was just about to ask if there are any other obstacles in the vaccination process for Myanmar workers, such as language barriers, costs, or the registration system, that you have encountered. **Interviewee:** Yes, there are issues with vaccination history. We might need to translate for them and review their vaccination history. There’s also the task of providing information po…	112	Barrier to vaccination	Vaccine history issue Language barrier	Reflective Note: The presence of language barriers and the need for reviewing vaccination histories highlight critical areas where healthcare providers must adapt to meet the needs of Myanmar workers. Additionally, the role of peer support in the vaccination process underscores the potential of leveraging community networks to enhance healthcare delivery and ensure effective communication and sup…	Vaccine record management challenge language barrier	Migration-related barrier	Communication barrier	Language barrier - Need for translations	Language barrier			Language barrier	None	Vaccine history issue and language barrier
12	Doctor 6	**Interviewer:** Are there any issues with the registration system, like when the employer sends the list of names but they don't match? **Interviewee:** Yes, this is quite an extensive issue because we have to check their eligibility, verify names, and review vaccination histories. This process can lead to long queues for Myanmar workers, which slows down the service for both Thai and foreign wo…	113	Barrier to vaccination	Service delay due to problem in vaccine registration system	Reflective Note: The data suggests that inefficiencies in the registration system, such as verifying eligibility and vaccination histories, significantly contribute to delays and impede the vaccination process. These challenges affect not only Myanmar workers but also the overall efficiency of the vaccination service for all workers. There is a clear need for streamlined processes and perhaps dig…	Barrier related to vaccine registration	Health policy barrier		Barrier to vaccination: issues with the data system	Vaccination - Data system			Data system barrier	Vaccination data system	Service delay due to problem in vaccine registration system
12	Doctor 6	**Interviewer:** Do we have our own interpreters at the vaccination units, or does the factory need to provide them? **Interviewee:** We rely on the factory to provide interpreters because we don’t have enough. **Interviewer:** If a large number of Myanmar workers come, managing the queue might be a bit challenging, right? **Interviewee:** Yes, managing the service becomes an issue.	114	Barrier to Adherence to CPB	Lack of interpretor/translator	Reflective Note: The data highlights significant operational and communication barriers in vaccination services, particularly affecting non-native speakers. The reliance on factories for providing interpreters indicates a gap in the healthcare system's capacity to independently support diverse populations. Addressing these issues may require strategic changes, such as increasing the availability …	language barrier	Migration-related barrier		Language barrier - Need for translations	Language barrier			Language barrier	None	Lack of interpretor/translator
12	Doctor 6	do you think we still need additional support? Currently, we have enough vaccines. Hardly anyone refuses the third dose or booster shots. What we need is continuous monitoring of businesses or employers to ensure they are vaccinated. We need support in disseminating information about where workers can get vaccinated and raising awareness about the importance of vaccination. We would like intermed…	115	Barrier to vaccination	Communication and Compliance Strategy		Strategic Communication and Compliance	Barrier related to health communication		Barrier to vaccination: need for health promotion	Vaccination - Lack of health promotion			Health education and promotion	Lack of health promotion	Communication and Compliance Strategy
12	Doctor 6	**Interviewee:** Yes, if I summarize roughly, the weaknesses in our vaccine management system might be: first, the patient database where not everyone is fully registered, and second, the continuous promotion to encourage people to get vaccinated.	116	Barrier to vaccination	Vaccination database management issue Need for ongoing promotion for vaccination		Vaccination database issue	Health policy barriers		Barrier to vaccination: need for health promotion	Vaccination - Lack of health promotion			Data system barrier	Vaccination data system	Vaccination database management issue and the need for ongoing promotion for vaccination
12	Doctor 6	**Interviewer:** From your experience, do large and small factories cooperate differently with the hospital? **Interviewee:** Yes, generally, large factories cooperate and coordinate very well with us because they have many employees, leading to a higher rate of spread. In contrast, small factories are managed more like a household, using household-level measures due to fewer infections. Therefor…	117	Irrelevant	Irrelevant					Irrelevant. No barrier	None			Not relevant	Not relevant	Irrelevant
13	Doctor 7	The main problems were at the registration point due to the need to take medical histories. **Interviewer:** Yes, taking histories and registering. Was the problem related to language? **Interviewee:** Yes, communication issues. We needed to ask about medical history, allergies, etc., and language was a barrier.	118	Barrier to vaccination	Language barrier		Language barrier	Migration-related barrier	Communication barrier	Language barrier	Language barrier			Language barrier	None	Language barrier
13	Doctor 7	**Interviewer:** I remember there was a period when Thai people had a lot of issues and concerns about the vaccine. I wondered if the Burmese workers had similar concerns that caused disruptions. **Interviewee:** They might have had some fear or anxiety internally.They might have had some fear or anxiety internally.	119	Barrier to vaccination	Fear of vaccination		Negative perceiption on vaccine	Barrtier related to emotions		Barrier to vaccination: fear, unspecified	Vaccination - Fear unspecified			Fear	Fear of vaccination	Fear of vaccination
14	Doctor 8	**Interviewer:** What challenges or obstacles have you encountered when providing vaccines to migrant workers? **Interviewee:** It might be during the medical history taking. For example, asking if they had COVID-19 before. Some speak Thai clearly, while others do not. We screen them initially and then take their history again to catch any missed information.	120	Barrier to vaccination	Language barrier		Language barrier	Migration-related varrier	Communication barrier	Language barrier	Language barrier			Language barrier	None	Language barrier
14	Doctor 8	**Interviewer:** Have you encountered any issues with them being unwilling to get vaccinated or negotiating the vaccine? **Interviewee:** Sometimes, they might request to postpone their next vaccine appointment due to unavailability or other reasons. In such cases, we coordinate with the relevant agencies to reschedule their vaccination.	121	Barrier to vaccination	Postponing vaccination schedule		Vaccination Scheduling Challenges:	Postponing vaccination		Barrier to vaccination: lack of vaccine supply for Burmese people	Vaccination - Lack of supply for migrants			Vaccine supply chain management	Lack of vaccine supply for migrants	Postponing vaccination schedule
14	Doctor 8	**Interviewer:** Can I ask for your personal opinion? In your view, how accessible are COVID-19 vaccines for migrant workers, especially Burmese workers? **Interviewee:** Initially, access to COVID-19 vaccines was challenging, even for Thai people. Healthcare workers, being the frontline, received the first doses of ((vaccine, name redacted)). Once more vaccines became available, the general publ…	122	Barrier to vaccination	Limited availability of vaccine		Vaccine unavilability	Health policy barrier		Barrier to vaccination: lack of vaccine supply	Vaccination - Lack of supply			Vaccine supply chain management	Lack of vaccine supply for migrants	Limited availability of vaccine
15	Doctor 9	**Interviewer:** Did you encounter any challenges in vaccinating this group? **Interviewee:** The main challenge was communication during medical history taking because they couldn't speak Thai. There were interpreters, but they weren't always available everywhere, making it difficult to take histories accurately. For example, asking if they are pregnant, if they've been exposed to COVID patients…	123	Barrier to vaccination	Language barrier Lack of interpreter/translator		Language barrier	Migration-related barrier	Communication barrier	Language barrier - Need for translations	Language barrier			Language barrier	None	Language barrier and the lack of interpreter/translator
15	Doctor 9	**Interviewer:** Were there any problems during the vaccination process? Any fear of needles, resistance, or unwillingness to get vaccinated? **Interviewee:** Most of the issues were with fear of needles. **Interviewer:** How did you handle that? Fear of needles—blindfold them? **Interviewee:** Mostly, we'd focus on quick injections, talking to them while doing it. **Interviewer:** Just get it ov…	124	Barrier to vaccination	Fear of vaccination		Negative perceiption on vaccine	Barrtier related to emotions		Barrier to vaccination: Fear of needles	Vaccination - Fear of needles			Fear	Fear of vaccination	Fear of vaccination
15	Doctor 9	**Interviewer:** Comparing Burmese migrant workers with Thai people when it comes to getting vaccinated, which group poses more challenges for you? **Interviewee:** For Burmese migrant workers, communication is the biggest challenge, like taking medical histories where some important information might get lost. With Thai people, they might be more particular or demanding, asking things like if th…	125	Barrier to vaccination	Language barrier		Language barrier	Migration-related barrier	Communication barrier	Language barrier	Language barrier			Language barrier	None	Language barrier
15	Doctor 9	"**Interviewer:** Do you need more supplies and language resources? **Interviewee:** Yes, supplies were usually sufficient, but vaccine availability and language support were important to ensure we didn't miss critical patient information, like drug allergies. **Interviewer:** Okay, supplies, language resources."	126	Barrier to vaccination	Language barrier Vaccine availability		Language barrier	Migration-related barrier	Communication barrier	Language barrier	Language barrier			Language barrier	None	Language barrier and vaccine availability
16	Myanmar 01	Question: Have you personally experienced difficulties like breathing problems because of wearing double masks? Answer: Yes, I have experienced some difficulties due to the disease. Sometimes, my ears hurt because of the masks, and it can get quite uncomfortable. Question: Have you ever felt like not wearing the mask or not following the rules? Answer: I have felt like not following the rules som…	127	Barrier to Adherence to CPB	Discomfort in maks wearing		Barriers related to working conditions	lifestyle and habits related barrier		Barrier to wearing masks: discomfort	Wearing Mask - Discomfort			Lifestyle and habit related barrier	None	Discomfort in maks wearing
16	Myanmar 01	Question: Okay. Is your dormitory at high risk for COVID-19 transmission? Are the rooms close together with many people? Is it a crowded dormitory? Answer: There are rooms with many people and rooms with few people. Generally, dormitories are crowded. At least, there are usually two people, a couple, in one room.Question: Is the dormitory crowded with people? Answer: Yes, it's crowded with people.	128	Barrier to Adherence to CPB	Risky dormitory enviroment Poor living conditions		Barrier related to working, living conditions	Barrier related to working, living conditions		Barrier to distancing: crowding	Distancing - Necessity of proximity			Lifestyle and habit related barrier	Barrier related to living and working conditions	Risky dormitory enviroment and poor living conditions
16	Myanmar 01	Question: Do you still wash your hands with soap when you get home, right after returning from outside? Answer: Yes, I wash my hands with soap when I get home. Sometimes I forget.	129	Barrier to Adherence to CPB	Occasional Forgetfulness			Barrier related to lifestyle and habit		Barrier to hygiene: forgetfulness	Hygiene			Lifestyle and habit related barrier	None	Occasional forgetfulness
16	Myanmar 01	Question: To ensure good ventilation, did you use to keep windows and doors open during that time? Answer: No, we didn't.	130	Irrelevant	Irrelavant (looks like practice)					Irrelevant. No barrier	Care - Access			Not relevant	Not relevant	Irrelevant
16	Myanmar 01	Question: Have Thai health officials ever come to your workplace to give information? Answer: No, we haven't seen them in the workplace.	131	Barrier to Adherence to CPB	Insufficient Health Official Engagement		communication barrier	Barrier related to health communication		Irrelevant. No barrier	None			Not relevant	Not relevant	Irrelevant
17	Myanmar 02	Question: Do you think your workplace is high risk of COVID-19 transmission? Answer: I think so. Because people don't wear masks. They just go around like that.	132	Barrier to Adherence to CPB	Risky workplace environment		Barriers related to working conditions	Barrier related to working, living conditions		Barrier to wearing masks: non-compliance	Wearing Mask			Lifestyle and habit related barrier	Barrier related to living and working conditions	Risky workplace environment
17	Myanmar 02	Question: Oh, that's why you said there is a high chance of COVID-19 transmission. Answer: Yes, I said there is a high chance. With around 80 people working, we interact not just within our building but also with outsiders. Question: Oh, that's why. So, there's interaction between work and outside. Answer: Yes, there's interaction. At least if we wear masks, we can reduce the risk.	133	Barrier to Adherence to CPB	External contact		Barriers related to working conditions	Barrier related to working, living conditions		Irrelevant. No barrier	None			Not relevant	Not relevant	External contact
17	Myanmar 02	Question: What has your employer said about COVID-19? Answer: They just give warnings. But since the employer is also like a worker, we just go on as usual. They really don't take preventive measures.	134	Barrier to Adherence to CPB	Lack of employer's leadership role			Lack of employer support		Irrelevant. No barrier	None			Not relevant	Not relevant	Lack of employer's leadership role
17	Myanmar 02	Answer: No one wears masks while working. Question: why? Answer: We can't breathe properly with masks on. But we wear masks when there's a lot of dust or sand around in our workplaces. Question: So, generally, you don't wear masks in the workplace? Answer: Right, generally, we don't wear masks.	135	Barrier to Adherence to CPB	Discomfort in mask weraing due to Breathing difficulty			Barrier related to lifestyle and habit		Barrier to wearing masks: complacency	Wearing mask - Complacency			Lifestyle and habit related barrier	None	Discomfort in mask weraing due to Breathing difficulty
17	Myanmar 02	Question: Do they provide soap for handwashing? Answer: No, they don't. We have to use our own soap.	136	Barrier to Adherence to CPB	Lack of soaps		lack of supplies	Lack of employer support		Barrier to hygiene: lack of supplies	Hygiene - Lack of supply			Non-vaccine supply chain management	Lack of supplies	Lack of soaps
17	Myanmar 02	Question: Who provides the disinfectant? Answer: The company provides it, but they only give it once a day. After that, they don't provide any more disinfectant.	137	Barrier to Adherence to CPB	Lack of disinfectants		lack of supplies	Lack of employer support		Barrier to hygiene: lack of supplies	Hygiene - Lack of supply			Non-vaccine supply chain management	Lack of supplies	Lack of disinfectants
17	Myanmar 02	Question: What challenges have you faced in preventing COVID-19 at work? Answer: The challenge is that people are quite careless COVID-19 prevention. Question: Do you mean your fellow workers? Answer: Yes, my fellow workers. They tend to be more relaxed about it.	138	Barrier to Adherence to CPB	Relaxation of preventive measures	Changing attitude		Changing attitude		Barrier to overall prevention: complacency	Overall - Complacency			Complacency	None	Relaxation of preventive measures
17	Myanmar 02	Question: Does the employer provide masks? Answer: No, we have to buy them ourselves.	139	Barrier to Adherence to CPB	Lack of masks		lack of supplies	Lack of employer support		Barrier to wearing masks: lack of supply	Wearing mask - Lack of supply			Non-vaccine supply chain management	Lack of supplies	Lack of masks
17	Myanmar 02	Question: Does it become a financial burden? Answer: Yes, it does. Question: Are masks expensive? Answer: Yes, they are quite expensive.	140	Barrier to Adherence to CPB	Finacial burden for buying masks		Financial barrier	Final barrier		Irrelevant. Not sure what this was about	None			Financial constraints	Financial barrier	Finacial burden for buying masks
17	Myanmar 02	Question: Do you have trouble buying hand soap for washing? Answer: Yes, we have to buy our own hand soap.	141	Barrier to Adherence to CPB	Lack of soaps		lack of supplies	Lack of employer support		Barrier to hygiene: lack of supplies	Hygiene - Lack of supply			Non-vaccine supply chain management	Lack of supplies	Lack of soaps
17	Myanmar 02	Answer: They only take them off when they eat. Otherwise, they keep them on. Question: But some people don't wear them all the time, right? Answer: Yes, about 70% of people take them off. Question: Why do they do that? Answer: They never wore masks before, so they take them off now. Question: Do you have your temperature checked at work? Answer: No.	142	Barrier to Adherence to CPB	Relaxation of preventive measures			Changing attitude		Barrier to wearing masks: complacency	Wearing mask - Complacency			Complacency	None	Relaxation of preventive measures
17	Myanmar 02	Question: Do the employers disinfect the workplace and tools? Answer: No.	143	Barrier to Adherence to CPB	Lack of disinfectants		lack of supplies	Lack of employer support		Barrier to overall prevention: complacency	Overall - Complacency			Non-vaccine supply chain management	Lack of supplies	Lack of disinfectants
17	Myanmar 02	Question: What about places to eat, are there designated areas? Answer: No, we eat in our own rooms.	144	Barrier to Adherence to CPB	Lack of eating place		Barriers related to working conditions	Lack of employer support		Barrier to distancing: lack of designated areas for eating	Distancing - Necessity of proximity			Lifestyle and habit related barrier	Barrier related to living and working conditions	Lack of eating place
17	Myanmar 02	Question: So, at construction sites, there are no such provisions? Answer: No.	145	Irrelevant	Irrelevant					Irrelevant. Not sure what this was about	None			Not relevant	Not relevant	Irrelevant
17	Myanmar 02	Question: So, the regulations were very strict at the factory? Answer: Yes, very strict. Question: At the construction site, it's more relaxed than factory to follow the hygiene rule? Answer: Yes, much more relaxed.	146	Barrier to Adherence to CPB	Relaxation of preventive measures			Changing attitude		Barrier to hygiene: complacency	Hygiene - Complacency			Complacency	None	Relaxation of preventive measures
17	Myanmar 02	Question: What are the strengths and weaknesses you've observed in the workplace regarding COVID-19 prevention measures for workers? Answer: There are quite a few weaknesses. For one, they don’t really tell us much about how to protect ourselves. Question: And there's no support either? Answer: No support either.	147	Barrier to Adherence to CPB	Lack of information		lack of knowledge	Insufficient information		Barrier to overall prevention: lack of health education	Overall - Need for health education			Health education and promotion	Lack of health education	Lack of information
17	Myanmar 02	Question: Do you have health insurance? Answer: No, we don't have health insurance. Most construction sites in this country don't provide health insurance.	148	Irrelevant	Irrelevant (it means general health insurance)					Barrier to care - lack of health coverage	Care - lack of health coverage			Not relevant	Not relevant	Irrelevant
17	Myanmar 02	Question: So, you see weaknesses in the worksites? Answer: Yes, there are weaknesses. Since they don't provide vaccines, that's a significant weakness. Question: And they don’t provide hand sanitizer either? Answer: No hand sanitizer. Question: Or soap? Answer: No soap either. Question: They don’t provide disinfectants? Answer: No, they don’t. Question: They don’t provide masks? Answer: No masks …	149	Barrier to Adherence to CPB	Lack of hand sanitizers Lack of masks Lack of temperature checking Inability to make social distancing		lack of supplies	Lack of employer support	Barrier related to working, living conditions	Barrier to overall prevention: lack of supplies	Overall - Lack of supplies			Non-vaccine supply chain management	Lack of supplies	Lack of hand sanitizers, masks, temperature checks, and the inability to make social distancing
17	Myanmar 02	Question: And the Thai healthcare workers, including doctors and nurses, do they come to the workplace to see what is needed and help out? Answer: They have never done that.	150	Barrier to Adherence to CPB	Insufficient Health Official Engagement			Barrier related to health communication		Barrier to care: difficulty in accessing the workplace	Care - Access			Health service delivery	Lack of access by healthcare workers	Insufficient Health Official Engagement
17	Myanmar 02	Question: And do Thai healthcare workers come to your living areas to provide health check-ups? Answer:No, they don’t. Question: So, they don’t do it at work or at your living places. Answer:Correct, they don’t. Question: So, you’ve never met them? Answer:No, never met them.	151	Barrier to Adherence to CPB	Insufficient Health Official Engagement		Communication barrier	Barrier related to health communication		Barrier to care: difficulty in accessing the workplace	Care - Access			Health service delivery	Lack of access by healthcare workers	Insufficient Health Official Engagement
17	Myanmar 02	Question: What about the bathroom? Is it shared? Answer: Yes, the bathroom and the shower area are shared, but both are in the same place. Question: So, you shower and do laundry there? Answer: Yes, we shower and do laundry there. That’s why I think it’s a place where the virus can spread. Question: It’s unavoidable. Answer: Yes, it’s unavoidable.	152	Barrier to Adherence to CPB	High-Risk, Shared,Poor Living conditions		Barrier related to living conditions	Barrier related to working, living conditions		Barrier to distancing: crowding	Distancing - Necessity of proximity			Lifestyle and habit related barrier	Barrier related to living and working conditions	High-Risk, Shared,Poor Living conditions
17	Myanmar 02	Question: Do you disinfect your room, light switches, doors, chairs, and other items? Answer: No, I don’t.	153	Irrelevant	Irrelavant (like practice)					Barrier to hygiene: complacency	Hygiene - Complacency			Not relevant	Not relevant	Irrelevant
17	Myanmar 02	Question: Do people in your area still wear masks? Answer:No, they don’t. Question: Do they not afford masks? Answer:They can afford them, but they just don’t wear them. Question: They live carelessly? Answer:Yes, they live carelessly. Question: Most people don’t follow the rules? Answer: Yes, they don’t follow the rules. Like I said, if no one’s watching, they don’t bother. If someone is watchin…	154	Barrier to Adherence to CPB	Lack of supervsion Careless attitude Insufficient Health Official Engagement			Lack of employer support	Changing attitude	Barrier to wearing masks: complacency	Wearing mask - Complacency			Complacency	None	Lack of supervision, careless attitude, and insufficient health officials engagement
17	Myanmar 02	Question: What about providing detergent? Answer:No, they don’t provide that.	155	Barrier to Adherence to CPB	Lack of detergents		lack of hygiene supprot	Lack of employer support		Barrier to overall prevention: lack of supplies	Overall - Lack of supplies			Non-vaccine supply chain management	Lack of supplies	Lack of detergents
17	Myanmar 02	Question: Do they distribute educational materials about COVID-19? Answer:No, they don’t. Question: What about posters in Burmese? Answer:No posters either. Question: Are there any signs for hand washing? Answer:No.	156	Barrier to vaccination	Lack of IEC materials for vaccination		lack of supplies	Barrier related to health communication		Barrier to overall prevention: lack of health education	Overall - Lack of health education			Health education and promotion	Lack of health education	Lack of IEC materials for vaccination
17	Myanmar 02	Question: So, within the last five months, they haven’t called people for vaccination? Answer:No, they haven’t.	157	Barrier to vaccination	Lack of notification for vaccination		lack of information	Health policy barrier		Barrier to vaccination: lack of vaccination opportunity	Vaccination - Lack of opportunity			Vaccine supply chain management	Lack of opportunity for vaccination	Lack of notification for vaccination
17	Myanmar 02	Question: Do you think it will be difficult to get vaccinated without a work permit? Answer:Yes, I think so. Question: Have you seen anyone facing difficulties due to this? Answer:Yes, I have. Question: Where was that? Answer:There are people who couldn’t get the vaccine because they just arrived and their documents are not complete. They’re not listed in the system here. Question: Where are they…	158	Barrier to vaccination	Documentation requirements		Barrier related to vaccine registration	Health policy barrier		Barrier to vaccination: lack of health coverage	Vaccination - Lack of health coverage			Policy barrier	Lack of health coverage	Documentation requirements
17	Myanmar 02	Question: Oh, I see. Do they provide any information about the vaccine, such as its type and potential side effects? Answer:No, they don’t.	159	Barrier to vaccination	Lack of information about vaccines		lack of information	Insufficient information		Barrier to vaccination: need for health promotion	Vaccination - Lack of health promotion			Health education and promotion	Lack of information about vaccination	Lack of information about vaccines
17	Myanmar 02	Question: Do health officials encourage you to get vaccinated or provide education about it? Answer:No, they don’t. Question: What do you think employers should do to ensure migrant workers get vaccinated? Answer:Employers should provide more information and encourage workers to get vaccinated to prevent the spread of the virus.	160	Barrier to Adherence to CPB	Lack of educational sessions		Comminication barrier	Barrier related to health communication		Barrier to vaccination: need for health promotion	Vaccination - Lack of health promotion			Health education and promotion	Lack of health education	Lack of educational sessions
18	Myanmar 03	Question:Did they provide masks and face coverings initially? Answer:Initially, they didn’t provide them. After the COVID-19 outbreak, they gave us masks. We had to wear two masks at a time when going to work.	161	Barrier to Adherence to CPB	Limited supply of mask		lack of supplies	Lack of employer support		Barrier to wearing masks: lack of supply	Wearing mask - Lack of supply			Non-vaccine supply chain management	Lack of supplies	Limited supply of mask
18	Myanmar 03	Question:Do they still enforce such strict measures now? Answer:No, they don’t enforce those measures as strictly anymore. The manager mentioned that COVID-19 is less of a concern now, and we can be more relaxed. We can decide for ourselves whether to wear masks.	162	Barrier to Adherence to CPB	Relaxation of Preventive Measures Perceived reduced risk			Perceive risk	Changing attitude	Barrier to wearing masks: complacency	Wearing mask - Complacency			Complacency	None	Relaxation of Preventive Measures Perceived reduced risk
18	Myanmar 03	Question:Was your workplace a high-risk environment for COVID-19 transmission? Answer:Yes, if it spread, it could easily be transmitted. There are many people working closely together on the line.	163	Barrier to Adherence to CPB	Risky workplace environment		Barrier related to workplace	Barrier related to working, living conditions		Barrier to distancing: crowding	Distancing - Necessity of proximity			Lifestyle and habit related barrier	Barrier related to living and working conditions	Risky workplace environment
18	Myanmar 03	Question:During COVID-19, they required you to wear double masks, which was quite uncomfortable, right? Answer:Yes, we had to wear double masks, which was uncomfortable. Our ears hurt from wearing them all day.	164	Barrier to Adherence to CPB	Discomfort Wearing Masks Due to Breathing Difficulty		Barriers related to working conditions	lifestyle and habits related barrier		Barrier to wearing masks: discomfort	Wearing mask - Discomfort			Lifestyle and habit related barrier	None	Discomfort Wearing Masks
18	Myanmar 03	Question:Wearing double masks was uncomfortable, right? Answer:Yes, it was a bit uncomfortable.	165	Barrier to Adherence to CPB	Discomfort Wearing Masks		Barriers related to working conditions	lifestyle and habits related barrier		Barrier to wearing masks: discomfort	Wearing mask - Discomfort			Lifestyle and habit related barrier	None	Discomfort Wearing Masks
18	Myanmar 03	Question:Did you ever think that the preventive measures were not effective? Answer:The preventive measures were mostly effective, but there were some that were less effective. Question:Can you explain which measures were less effective? Answer:Some people tend to be careless. When the supervisors aren’t around, they remove their masks or leave them hanging. Question:Some people, right? Answer:Wh…	166	Barrier to Adherence to CPB	Variable Effectiveness of Preventive Measures Non-adherence Without Supervision					Barrier to distancing: people's preference to eat together	Distancing - Preference of proximity			Complacency	None	Variable effectiveness of preventive measures and non-adherence without supervision
18	Myanmar 03	Question:Have you noticed a decrease in hand washing compared to during COVID-19? Answer:Yes, there’s a decrease. The factory still provides sanitizers, but fewer workers use them now. During COVID-19, everyone was afraid, so they were more diligent.	167	Barrier to Adherence to CPB	Relaxation of preventive measures			Barrier related to lifestyle and habit	Changing attitude	Barrier to hygiene: complacency	Hygiene - Complacency			Lifestyle and habit related barrier	None	Relaxation of preventive measures
18	Myanmar 03	Question:So, there’s a high risk of infection spreading. Answer:Yes, the risk is high. Inside the dorm, the rules are strict. No one is allowed to go outside.	168	Barrier to Adherence to CPB	High-Risk, Shared,Poor Living conditions		Barrier related to living condition	Barrier related to working, living conditions		Irrelevant. No barrier	None			Lifestyle and habit related barrier	Barrier related to living and working conditions	High-Risk, Shared,Poor Living conditions
18	Myanmar 03	Question:Did you notice any weaknesses in COVID-19 prevention around your dorm? Answer:Most Burmese people followed the rules, but the Thai people didn’t. They would go out and spread the virus. Question:The Thai people lived with you in the dorm? Answer:Yes, there are many Thai people renting houses nearby. They work in the factory too. Question:They were less strict in following the rules, righ…	169	Barrier to Adherence to CPB	Non-adherence to rules by Thai residents					Barrier to distancing: non-compliance	None			Not relevant	Not relevant	Irrelevant
18	Myanmar 03	Question:Do health workers come to your factory to give talks or anything like that? Answer:No, they don’t. We only get routine blood tests once a year.	170	Barrier to Adherence to CPB	Insufficient Health Official Engagement		Communication barrier	Barrier related to health communication		Barrier to care: difficulty in accessing the workplace	Care - Access			Health education and promotion	Lack of health education	Insufficient Health Official Engagement
18	Myanmar 03	Question:You mentioned the dorms. Do you think the risk of COVID-19 is low or high there? Answer:The risk is present. The living conditions are cramped, and people live close together. Question:Are the rooms close to each other? Answer:Yes, the rooms are close. Some rooms have couples, and others have four or five people.	171	Barrier to Adherence to CPB	High-Risk, Shared,Poor Living conditions		Barrier related to living condition	Barrier related to working, living conditions		Barrier to distancing: crowding	Distancing - Necessity of proximity			Lifestyle and habit related barrier	Barrier related to living and working conditions	High-Risk, Shared,Poor Living conditions
18	Myanmar 03	Answer:In this dorm, there are two people per room. In other dorms, there are four or five people per room. Question:So, both men and women are living together? Answer:Yes, both men and women. Question:That increases the risk of transmission, doesn’t it? Answer:Yes, it does. Inside the dorm, there are strict rules.	172	Barrier to Adherence to CPB	High-Risk, Shared,Poor Living conditions		Barrier related to living condition	Barrier related to working, living conditions		Barrier to distancing: crowding	Distancing - Necessity of proximity			Lifestyle and habit related barrier	Barrier related to living and working conditions	High-Risk, Shared,Poor Living conditions
18	Myanmar 03	Question:Were the Thai people living with you in the same dorm? Answer:Yes, they were living in rented houses in the alley. They rented near the factory. Question:So, they were not following the rules as strictly. Answer:Yes, they didn’t follow the rules much. They wouldn’t listen even if told. Question:Did the factory forcefully enforce rules on them? Answer:No, they didn’t listen. Only the Burm…	173	Barrier to Adherence to CPB	Non-adherence to rules by Thai residents					Barrier to distancing: crowding	None			Not relevant	Not relevant	Non-adherence to rules by Thai residents
18	Myanmar 03	Question:Are there Burmese translators? Answer:No, there’s only one translator named Kavya in our dorm. Other translators live outside.	174	Irrelevant	Irrelevant					Language barrier - Need for translations	Language barrier			Not relevant	Not relevant	Irrelevant
18	Myanmar 03	Question:Do you believe the vaccine is completely safe and has no side effects? Answer:No, it’s not completely safe. Some people get a fever for four or five days after getting vaccinated. So, there are side effects. Question:So, it’s not completely risk-free. Answer:Right. If it were completely effective, people wouldn’t need to get sick after vaccination. Some people get very sick for a week an…	175	Barrier to vaccination	Concern about vaccine side effects		Negative perceptions of vaccination	Barrier related to emotion		Barrier to vaccination: fear of side effects	Vaccination - Fear of side effects			Fear	Fear of vaccination	Concern about vaccine side effects
18	Myanmar 03	Question:Do you think the COVID-19 pandemic and the vaccine are related to politics? Answer:I haven’t seen it that way. When it comes to hospitals, they test people right away. I’ve heard that the virus spread from China due to their food practices, from animals. Initially, I heard that it spread due to scientific experiments that went wrong. But I can’t say for sure; it’s just rumors. China has …	176	Irrelevant	Irrelevant					Irrelevant. No barrier	None			Not relevant	Not relevant	Irrelevant
18	Myanmar 03	Question: When it was time to get vaccinated, did you have any specific thoughts or concerns? Answer: Before getting vaccinated, I heard that some people couldn’t move their arms and got sick for four or five days. I was a bit worried about that, but I’ve already been vaccinated four times. Question: So, you were worried about those risks, right? Answer: Yes.	177	Barrier to vaccination	Concern about vaccine side effects		Negative perceptions of vaccination	Barrier related to emotion		Barrier to vaccination: fear of side effects	Vaccination - Fear of side effects			Fear	Fear of vaccination	Concern about vaccine side effects
18	Myanmar 03	Question:Did you read about how bad the side effects could be? Answer:I haven’t heard much about side effects being severe. Question:You didn’t hear much about side effects, right? Answer:Correct. Question:Did the managers or employers discuss the vaccines with you before you got vaccinated? Answer:No, they didn’t discuss it. They just encouraged us to get vaccinated. If workers refused, they sti…	178	Barrier to vaccination	Lack of information about vaccines		lack of information	Insufficient information		Irrelevant. No barrier	None			Health education and promotion	Lack of information about vaccination	Lack of information about vaccines
18	Myanmar 03	Question: Some people were afraid that getting vaccinated would give them COVID-19, right? Answer: Yes, and some even saw videos online of people collapsing and dying right after getting vaccinated. Question: Oh, on social media? Answer: Yes, they saw videos of people dying after vaccination. It could have been a coincidence.	179	Barrier to vaccination	Negative perception about vaccines		Negative perceptions of vaccination	Barrier related to emotion		Barrier to vaccination - Fear of side effects	Vaccination - Fear of side effects			Fear	Fear of vaccination	Negative perception about vaccines
18	Myanmar 03	Question:Have you ever seen or heard about migrant workers having difficulties getting vaccinated? Answer:Not at our factory, but I’ve heard about it in other places. Some workers had to pay for their own vaccinations. Question:At nearby factories? Answer:Yes, nearby factories. Some workers didn’t get vaccinated at all.	180	Barrier to vaccination	Vaccination cost (OR) Out-of-pocket payment for vaccine		Financial barrier	Financial barrier		Barrier to vaccination: lack of vaccination opportunity	Vaccination - Lack of opportunity			Financial constraints	Vaccine-related financial barrier	Vaccination cost and out-of-pocket payment for vaccine
19	Myanmar 04	Question:Do you think your workplace, being a factory with many people, posed a high risk for COVID transmission? Answer:Yes, since there are many people in the factory, if one person gets it, many others can get infected. Question:Were you worried about that? Answer:Yes, I was worried.	181	Barrier to Adherence to CPB	Risky workplace envirnment		Barrier related to working condition	Barrier related to working, living conditions		Barrier to distancing: necessity of being in close proximity	Distancing - Necessity of proximity			Lifestyle and habit related barrier	None	Risky workplace envirnment
19	Myanmar 04	Question:Do you sanitize your work area yourself? Answer:In the production line, we don’t have disinfectant, but I sanitize after using the bathroom. During the peak of COVID, they came and sprayed us individually.	182	Barrier to Adherence to CPB	Lack of disinfectants		lack of supplies	Lack of employer support		Barrier to hygiene: lack of supplies	Hygiene - Lack of supply			Non-vaccine supply chain management	Lack of supplies	Lack of disinfectants
19	Myanmar 04	Question:Did you face any difficulties when wearing double masks, like breathing difficulties or discomfort? Answer:Initially, it was a bit tight and uncomfortable. But after a while, we got used to it. When we first started wearing them, it was stuffy and hard to breathe. Question:So, it was uncomfortable for you at first? Answer:Yes, it was uncomfortable at first.	183	Barrier to Adherence to CPB	Discomfort Wearing Masks Due to Breathing Difficulty		Barrier related to working condition	Barrier related to lifestyle and habit		Barrier to wearing masks: discomfort	Wearing mask - Discomfort			Lifestyle and habit related barrier	None	Discomfort Wearing Masks Due to Breathing Difficulty
19	Myanmar 04	Question:Did you notice others in your worksite not wearing masks or keeping a three-foot distance? Answer:In some places, yes. In some areas, people didn’t always wear masks properly, and we had to remind them to wear their masks. Question:Were there many who didn’t wear masks, or just a few? Answer:It wasn’t many. Mostly, it was people not wearing their masks correctly over their noses. Questio…	184	Barrier to Adherence to CPB	No proper mask wearing			Barrier related to lifestyle and habit		Barrier to wearing masks: incorrect use of masks	Wearing mask			Lifestyle and habit related barrier	None	No proper mask wearing
19	Myanmar 04	Question:During the COVID outbreak, did you think the dormitory was overcrowded and could lead to the spread of the virus? Answer:Yes, it seemed like that. There are a lot of people, and not everyone followed the rules. If one person got infected, it could easily spread to others.	185	Barrier to Adherence to CPB	Risky domitory environment		Barrier related to living condition	Barrier related to working, living conditions		Barrier to distancing: crowding	Distancing - Necessity of proximity			Lifestyle and habit related barrier	Barrier related to living and working conditions	Risky domitory environment
19	Myanmar 04	Question:Do you think COVID is still a risk in your dormitory environment? Answer:It could be, because diseases can spread easily.	186	Barrier to Adherence to CPB	Risky dormitroy environment		Barrier related to living condition	Barrier related to working, living conditions		Barrier to distancing: crowding	Distancing - Necessity of proximity			Lifestyle and habit related barrier	Barrier related to living and working conditions	Risky dormitroy environment
19	Myanmar 04	Question: Did you think the COVID vaccine might have side effects? Answer: Reading the posts made us worried, but we thought it was necessary for protection.	187	Barrier to vaccination	Concern about vaccine side effects		Negative perceptions of vaccination	Barrier related to emotion		Barrier to vaccination - Fear of side effects	Vaccination - Fear of side effects			Fear	Fear of vaccination	Concern about vaccine side effects
19	Myanmar 04	Question:Did you think the vaccine was safe? Answer:Initially, I was unsure because of the negative posts, but I believed it was safe and necessary.	188	Barrier to vaccination	Negative perception about vaccines		Negative perceptions of vaccination	Barrier related to emotion		Barrier to vaccination - Fear of side effects	Vaccination - Fear of side effects			Fear	Fear of vaccination	Negative perception about vaccines
19	Myanmar 04	Question: Did any workers miss getting vaccinated because they didn’t know what documents were needed? Answer:Yes, that did happen.	189	Barrier to vaccination	Docementation requirement		Barrier related to vaccine registration	Health policy barrier		Barrier to vaccination: need for legal registration and identification number	Vaccination - Data system			Data system barrier	Vaccination data system	Documentation requirement
20	Myanmar 05	Question:Oh, so your workplace had a Covid outbreak after you got vaccinated. Answer: They hadn't been vaccinated yet, brother. They called for vaccinations after, and not everyone was called at the same time.	190	Barrier to vaccination	Long waiting to get vaccination OR delay in vaccination		Vaccine unavailability	Health policy barrier		Barrier to vaccination: lack of vaccination opportunity	Vaccination - Lack of opportunity			Vaccine supply chain management	Lack of opportunity for vaccination	Long waiting to get vaccination OR delay in vaccination
20	Myanmar 05	Question:Are there many people with Covid in your dormitory area now? Answer:Yes, there are quite a few, brother. Question:Oh, I see. Are there also many cases in your workplace? Answer:Yes, at that time, there were many cases.	191	Barrier to Adherence to CPB	risky workplace environment		Barrier related to working condition	Barrier related to working, living conditions		Irrelevant. No barrier	None			Lifestyle and habit related barrier	Barrier related to living and working conditions	Risky workplace environment
20	Myanmar 05	Question:During the Covid period, did you attend any educational sessions or listen to advice from doctors and nurses? Answer:We didn't have those kinds of sessions, brother.	192	Barrier to Adherence to CPB	Lack of educational sessions		communication barrier	Barrier related to health communication		Barrier to overall prevention: lack of health education	Overall - Lack of health education			Health education and promotion	Lack of health education	Lack of educational sessions
20	Myanmar 05	Question:Have you seen any pamphlets or posters about Covid at your workplace? Answer: I haven't seen those at my workplace, brother.	193	Barrier to Adherence to CPB	Limited IEC materials		communication barrier	Barrier related to health communication		Barrier to overall prevention: lack of health education	Overall - Lack of health education			Health education and promotion	Lack of health education	Limited IEC materials
20	Myanmar 05	Question: Do you interact with people outside your coworkers, like customers or people unrelated to your work? Answer: Yes, there is that too, brother.	194	Barrier to Adherence to CPB	external contact		Barrier related to working condition	Barrier related to working, living conditions	Lack of employer support	Irrelevant. No barrier	None			Lifestyle and habit related barrier	Barrier related to living and working conditions	External contact
20	Myanmar 05	Question:Oh, who are those people and why do they come to your workplace? Answer:We work in the fish business, so they come to buy fish, ask about fish prices, and inspect the fish. That's what they do. Question:Oh, I see. Do you have any restrictions on them coming into the workplace? Answer:No, we don't have those restrictions yet, brother.	195	Barrier to Adherence to CPB	Poor working conditions		Barrier related to working condition	Barrier related to working, living conditions		Irrelevant. No barrier	None			Lifestyle and habit related barrier	Barrier related to living and working conditions	Poor working conditions
20	Myanmar 05	**Question:** Do they provide plastic dividers in eating areas? **Answer:** No, they don’t. **Question:** Do they enforce social distancing in the workplace? **Answer:** No, they don’t. **Question:** Do they restrict visitors from entering the workplace? **Answer:** No, they don’t.	196	Barrier to Adherence to CPB	Lack of hygiene support Poor working conditions Lack of restriction		Barrier related to working condition	Barrier related to working, living conditions	Lack of employer support	Barrier to wearing masks: lack of supply	Wearing mask - Lack of supply			Lifestyle and habit related barrier	Barrier related to living and working conditions	Lack of hygiene support, poor working conditions, and lack of restriction
20	Myanmar 05	**Question:** Do they provide any educational sessions about Covid in the workplace? **Answer:** No, they don’t. **Question:** Have you heard of such sessions happening in other workplaces? **Answer:** No, I haven’t heard about that.	197	Barrier to Adherence to CPB	Lack of educational sessions		communication barrier	Barrier related to health communication		Barrier to overall prevention: lack of health education	Overall - Lack of health education			Health education and promotion	Lack of health education	Lack of educational sessions
20	Myanmar 05	**Question:** Do they also separate workstations to maintain social distancing? **Answer:** No, they don't do that. It's business as usual.	198	Barrier to Adherence to CPB	difficult to make social distancing due to work nature		Barrier related to working condition	Barrier related to working, living conditions		Barrier to distancing: necessity of being in close proximity	Distancing - Necessity of proximity			Lifestyle and habit related barrier	Barrier related to living and working conditions	Difficulty in social distancing due to the nature of the work
20	Myanmar 05	**Question:** Right. Did you lack knowledge about protection methods, or had you heard and seen them before? **Answer:** Well, I had limited knowledge about protection methods.	199	Barrier to Adherence to CPB	limited knowledge about preventive measures		Lack of knowledge	Barrier related to knowledge about preventive measures		Barrier to overall prevention: lack of health education	Overall - Lack of health education			Health education and promotion	Lack of health education	Limited knowledge about preventive measures
20	Myanmar 05	**Question:** Did you ever find it difficult to breathe or uncomfortable wearing a mask while working? **Answer:** Yes, it was a bit uncomfortable at times.	200	Barrier to Adherence to CPB	Discomfort Wearing Masks Due to Breathing Difficulty		Barrier related to working condition	Barrier related to lifestyle and habit		Barrier to wearing masks: discomfort	Wearing Mask - Discomfort			Lifestyle and habit related barrier	None	Discomfort Wearing Masks Due to Breathing Difficulty
20	Myanmar 05	**Question:** Did you ever forget to wash your hands because you were too busy? **Answer:** Sometimes I did forget, but not very often. **Question:** But it didn’t happen very often, right? **Answer:** Right.	201	Barrier to Adherence to CPB	Forget to wash hand			Barrier related to lifestyle and habit		Barrier to hygiene: forgetfulness	Hygiene			Lifestyle and habit related barrier	None	Forget to wash hand
20	Myanmar 05	**Question:** Did you ever find it difficult to breathe or uncomfortable wearing a mask while working? **Answer:** Yes, sometimes.	202	Barrier to Adherence to CPB	Discomfort Wearing Masks Due to Breathing Difficulty		Barrier related to working condition	Barrier related to lifestyle and habit		Barrier to wearing masks: discomfort	Wearing mask - discomfort			Lifestyle and habit related barrier	None	Discomfort Wearing Masks Due to Breathing Difficulty
20	Myanmar 05	**Question:** Do health workers come to talk to you about prevention at work? **Answer:** No, they haven’t.	203	Barrier to Adherence to CPB	Insufficient Health Official Engagement		communication barrier	Barrier related to health communication		Barrier to overall prevention: lack of health education	Overall - Lack of health education			Health education and promotion	Lack of health education	Insufficient Health Official Engagement
20	Myanmar 05	**Question:** You don’t have much time to meet with them, right? **Answer:** Yes, we don’t have much time.	204	Barrier to Adherence to CPB	Insufficient Health Official Engagement		communication barrier	Barrier related to health communication		Irrelevant. Not sure what this was about	None			Not relevant	Not relevant	Insufficient Health Official Engagement
20	Myanmar 05	**Question:** So, what do you think are the weaknesses that prevent them from coming to you? **Answer:** Well, it’s not really their weakness. It’s more our weakness. Since we’re out at sea, and we’re not on an island, it’s difficult to meet with them.	205	Barrier to Adherence to CPB	Insufficient Health Official Engagement		communication barrier	Barrier related to health communication		Barrier to care: difficulty in accessing the workplace	Care - Access			Health service delivery	Lack of access by healthcare workers	Insufficient Health Official Engagement
20	Myanmar 05	**Question:** Right. Mainly, the issue is the timing of when you come and when they can come. The health workers might be too busy with their duties, right? **Answer:** Yes, that’s possible. **Question:** Do you think there are any weaknesses related to the lack of collaboration between employers and health workers? **Answer:** I don't know the details, but I think the employers might be working …	206	Barrier to Adherence to CPB	Insufficient Health Official Engagement		communication barrier	Barrier related to health communication		Irrelevant. No barrier	None			Not relevant	Not relevant	Irrelevant
20	Myanmar 05	**Question:** How about your home? Is there good ventilation in your area? **Answer:** Inside, there’s no good ventilation. If we want fresh air, we have to go outside to breathe. **Question:** Do you think it was due to the workers living together and spreading it among themselves from work and then back home? **Answer:** Yes, I think that’s likely. **Question:** It's because the workers were li…	207	Barrier to Adherence to CPB	Poor living conditions		Barrier related to living condition	Barrier related to working, living conditions		Barrier to distancing: crowding	Distancing - Necessity of proximity			Lifestyle and habit related barrier	Barrier related to living and working conditions	Poor living conditions
20	Myanmar 05	**Question:** And so, did health workers come to your home to provide education or conduct screenings in your neighborhood? **Answer:** No, I have never experienced that. **Question:** Did you ever see the government or NGOs coming to help in that way? **Answer:** No, I haven’t seen that.	208	Barrier to Adherence to CPB	Lack of educational sessions Lack of screening		communication barrier	Barrier related to health communication		Barrier to care: difficulty in accessing the workplace	Care - Access			Health service delivery	Lack of access by healthcare workers	Lack of educational sessions and lack of screening
20	Myanmar 05	**Question:** Do you know how effective the COVID vaccine is? **Answer:** No, I don’t know that. **Question:** Do you know about any side effects of the vaccine? **Answer:** No, I don’t know about the side effects. **Question:** Do you know if the vaccine is free or if you have to pay for it? **Answer:** I don’t know the details about that either.	209	Barrier to vaccination	Lack of information about vaccine/Poor knowledge about vaccine		Lack of knowledge	Barrier related to vaccine knowledge		Barrier to vaccination: lack of information	Vaccination - Lack of information			Health education and promotion	Lack of information about vaccination	Lack of information about vaccine and poor knowledge about the vaccine
21	Myanmar 06	Question:Were there times you didn’t wear masks? Answer:Yes, there were times. Question:Why didn’t you wear them at those times? Answer:Sometimes when feeling healthy, we didn’t wear them.	210	Barrier to Adherence to CPB	Conditional mask wearing			Barrier related to lifestyle and habit		Barrier to wearing masks: complacency	Wearing mask - Complacency			Complacency	None	Conditional mask wearing
21	Myanmar 06	Question:So, you didn’t wear them when feeling healthy but wore them when sick? How did you decide if you were healthy or not? Answer:If we felt fine, we didn’t wear them. If we were coughing, we wore them.	211	Barrier to Adherence to CPB	Conditional mask wearing			Barrier related to lifestyle and habit		Barrier to wearing masks: complacency	Wearing mask - Complacency			Complacency	None	Conditional mask wearing
21	Myanmar 06	Question:Were there any sessions where they explained it to you? Answer:No, we didn’t have those. Question:You didn’t attend any sessions? Answer:No, we didn’t.	212	Barrier to Adherence to CPB	Lack of educational sessions		Comminication barrier	Barrier related to health communication		Irrelevant. Not sure what this was about	None			Health education and promotion	Lack of health education	Lack of educational sessions
22	Myanmar 07	Question: Oh, there is a high chance of COVID-19 transmission in your workplace? Answer: I think there is a high chance, but not so high now compared to last year. As many covid positive cases last year in our construction site	213	Barrier to Adherence to CPB	risky workplace environment		Barrier related to working condition	Barrier related to working, living conditions		Irrelevant. No barrier	None			Not relevant	Not relevant	Risky workplace environment
22	Myanmar 07	Question: how do you feel mask wearing while working? Answer: It's better to wear a mask because of the dust at the worksites. However, sometimes we took off the mask for about 15 minutes due to difficulty breathing.	214	Barrier to Adherence to CPB	Discomfort Wearing Masks Due to Breathing Difficulty		Barrier related to working condition	Barrier related to lifestyle and habit		Barrier to wearing masks: discomfort	Wearing Mask - Discomfort			Lifestyle and habit related barrier	None	Discomfort Wearing Masks Due to Breathing Difficulty
22	Myanmar 07	Question: Do you feel uncomfortable working with a mask on? Answer: Sometimes, due to hotness inside the construction and a little bit difficult to breath	215	Barrier to Adherence to CPB	Discomfort Wearing Masks Due to Heat and Breathing Difficulty		Barrier related to working condition	Barrier related to lifestyle and habit		Barrier to wearing masks: discomfort	Wearing Mask - Discomfort			Lifestyle and habit related barrier	None	Discomfort Wearing Masks Due to Heat and Breathing Difficulty
22	Myanmar 07	Question: Do you have separate eating areas at worksite? Answer: There are no specific separate areas. We are divided into several small groups while eating. Question: Okay. Do you think what challenges have you faced in preventing COVID-19 at work? Answer: The major one is that it is difficult to maintain distancing measures during working. While eating, we almost sit together with other employe…	216	Barrier to Adherence to CPB	1. Poor working conditions 2. Lack of Separate Eating Areas 3. Difficulty Maintaining Social Distancing 4. Poor enforcing mechanism		Barrier related to working condition	Barrier related to working, living conditions	Lack of employer support	Barrier to distancing: necessity of being in close proximity	Distancing - Necessity of proximity			Lifestyle and habit related barrier	Barrier related to living and working conditions	Poor working conditions, lack of separate eating areas, difficulty maintaining social distancing, and poor enforcement mechanism
22	Myanmar 07	Question: How do you think your residence is still risky for COVID-19 transmission, right? Answer: I think the rooms are small, and closer, with poor ventilation. There is only one door and window in each room. So, there can be a high risk of disease transmission. Question: Okay. Do they frequently wear masks, or do they rarely wear them? Answer: They rarely wear masks. Question: Do you consider …	217	Barrier to Adherence to CPB	1. poor living conditions 2. risky dormitory environment 3. Shared facilities 4. Poor mask wearing	The interviewee outlines several factors that contribute to a high risk of COVID-19 transmission in their residence. The small, closely spaced rooms with poor ventilation, limited to only one door and window each, create an environment where the virus can easily spread. Additionally, the infrequent use of masks by residents further exacerbates this risk. The respondent also points out that shared…	Barrier related to living condition	Barrier related to working, living conditions	Barrier related to lifestyle and habit	Barrier to overall prevention: complacency	Overall - Complacency			Lifestyle and habit related barrier	Barrier related to living and working conditions	Poor living conditions, risky dormitory environment, shared facilities, and poor mask wearing habits
22	Myanmar 07	Question: Does your room have good ventilation? Answer: I think the room space is quite small, and with only one door in each room, it feels cramped and lacking sufficient space.	218	Barrier to Adherence to CPB	poor living conditions			Barrier related to working, living conditions		Barrier to distancing: crowding	Distancing - Necessity of proximity			Lifestyle and habit related barrier	Barrier related to living and working conditions	Poor living conditions
22	Myanmar 07	Question: How do you think it is easy or difficult to follow the COVID-19 preventive measures at your residence? Answer: It's quite difficult for us to maintain social distancing in our residence because the rooms are small and close to each other. The ventilation is somewhat inadequate, and the room space is quite limited.	219	Barrier to Adherence to CPB	poor living conditions	### Code The following code reflects the themes identified in the qualitative data: **Code: Challenges in Maintaining Social Distancing and Inadequate Ventilation** ### Theme **Theme: Difficulties in Adhering to COVID-19 Preventive Measures in Small and Poorly Ventilated Living Spaces** ### Reflective Note The interviewee highlights the challenges of maintaining COVID-19 preventive measures, part…		Barrier related to working, living conditions		Barrier to distancing: crowding	Distancing - Necessity of proximity			Lifestyle and habit related barrier	Barrier related to living and working conditions	Poor living conditions
22	Myanmar 07	Vaccination Question: How many doses of the vaccine have you had? Answer: 1 dose Question: Do you think that’s enough? Answer: No, I don't.	220	Irrelevant	Not relavant					Barrier to vaccination: lack of vaccination opportunity	Vaccination - Lack of opportunity			Not relevant	Not relevant	Irrelevant
22	Myanmar 07	Answer: So, why did you choose to only receive one dose? Question: When I received the initial dose, I experienced fever, weakness, and nausea, which lasted for nearly five days, preventing me from going to work. So, for the second dose, I refused to accept it personally. But I also asked my husband’s suggestion, and he agreed not to accept it. And I think, I can wear masks that can also prevent …	221	Barrier to vaccination	Experience of side effects Concern about alternative preventive measure	The respondent explains their decision to forgo the second dose of the vaccine due to significant adverse effects experienced after the initial dose, including fever, weakness, and nausea lasting nearly five days. These side effects had a considerable impact on their ability to work, prompting them to avoid further vaccination. Additionally, the decision was made in consultation with their husban…	Negative perceptions of vaccination	Barrier related to emotion	Concern about alternative preventive measure	Barrier to vaccination: fear of side effects	Vaccination - fear of side effects			Fear	Fear of vaccination	Experience of side effects and concern about alternative preventive measure
22+A223:K223	Myanmar 07	Question: Do you think these adverse effects are serious and do you feel afraid to accept for next dose? Answer: Answer: Personally, I believe work is important. If I can't go to work for five consecutive days, I fear losing my job. Although the side effects weren't extremely serious, it took me a while to fully recover. This is why I decided not to get any additional doses. Question: Did anyone …	222	Barrier to vaccination	Concern about vaccine side effects	### Code The following code reflects the themes identified in the qualitative data: **Code: Concerns About Job Security and Vaccine Side Effects** ### Theme **Theme: Impact of Vaccine Side Effects on Work and Decision-Making** ### Reflective Note The interviewee expresses significant concern about the impact of vaccine side effects on their ability to work. The fear of losing their job due to bei…	Negative perceptions of vaccination	Barrier related to emotion		Barrier to vaccination: need to work	Vaccination - need to work			Fear	Negative experience from the vaccine's side effects	Concern about vaccine side effects

## Sheet: Step 3 Search (2)
Barrier type	Codes	Reflective notes	Theme - 1st order	Theme - 2nd order	Theme - 3rd order	sub-theme
Barrier to Adherence to CPB	Family attachment		Challenges of Family Separation
Barrier to Adherence to CPB	Discomfort Wearing Masks Due to Breathing Difficulty		Barrier related to lifestyle and habit
Barrier to vaccination	Negative perceptions of vaccination Concern of vaccine side effects Reluctance to Vaccinate		Negative perceptions of vaccination	Barrier related to emotions
Barrier to vaccination	Fear of vaccination and responsibility Negative perceptions of vaccination		Negative perceptions of vaccination	Fear of vaccination
	irrelavant - no barrier
	irrelavant - no barrier
	irrelavant - no barrier
Barrier to vaccination	Limited availability of vaccine Need for private purchase of vaccine		Vaccine unavilability	Health policy barrier		policy barrier
Barrier to vaccination	lack of awareness of vaccine reservation	### Code The following code reflects the themes identified in the qualitative data: **Code: Proactive Measures for Vaccine Reservation** ### Theme **Theme: Efforts and Strategies for Securing Vaccine Reservations** ### Reflective Note The respondent highlights the proactive measures taken by their boss to secure vaccine reservations during a time when purchasing Sinopharm vaccines was necessary. …	Barrier related to knowledge about vaccination
Barrier to vaccination	Lack of vaccine opportunity
Barrier to vaccination	Limited availability of vaccine Fear of vaccination		Vaccine unavailibility	Health policy barrier	Barrier related to emotions
	Irrelavant - no barrier
Barrier to vaccination	Concern of vaccine side effects		Negative perceptions of vaccination
	irrelavant - no barrier
Barrier to vaccination	Language barrier		Language barrier	Communication barrier		communication barrier
	Irrelevant
Barrier to vaccination	Language barrier		Language barrier	Communication barrier		communication barrier
Barrier to Adherence to CPB	Language barrier		Language barrier	Communication barrier		communication barrier
Barrier to Adherence to CPB	lack of interpretor/translator		Communication barrier			communication barrier
Barrier to vaccination	Fear of vaccination		Barrier related to emotions
Barrier to vaccination	Fear of vaccination		Barrier related to emotions
Barrier to vaccination	Concern of vaccine side effects		Negative perceptions of vaccine
	irrelavant - no barrier
	irrelavant - no barrier
Barrier to vaccination	Limited availability of vaccine		Vaccine unavailability	Health policy barrier		policy barrier
	Irrelevant
Barrier to vaccination	Lack of knowledge about vaccination Fear of vaccination		Barrier related to knowledge about vaccination Barrier related to emotions
Barrier to vaccination	Vaccination cost		Financial barrier			policy barrier
Barrier to vaccination	Fear of vaccination		Barrier related to emotions
Barrier to vaccination	High demand of vaccine
Barrier to vaccination	Slow in government's vaccine procurement		Health policy barrier			policy barrier
Barrier to vaccination	Lack of interpretor/translator		Communication barrier			communication barrier
Barrier to Adherence to CPB	Impact of external contact		Barrier related to living and working conditions			environmental barrier
Barrier to Adherence to CPB	Impact of external contact		Barrier related to living and working conditions			organizational barrier
Barrier to Adherence to CPB	Close contact due to the nature of the work		Barrier related to living and working conditions			organizational barrier
Barrier to Adherence to CPB	Family attachment		Challenges of Family Separation
Barrier to Adherence to CPB	Discomfort Wearing Masks Due to nature of the work		Barrier related to lifestyle and habit
Barrier to vaccination	Frustration due to being not priortized for vaccine
Barrier to vaccination	Delay in vaccination		Vaccine unavailability	Health policy barrier
Barrier to vaccination	Limited availability of vaccine		Vaccine unavailability	Health policy barrier		policy barrier
Barrier to vaccination	Limited availability of vaccine		Vaccine unavailability	Health policy barrier		policy barrier
Barrier to vaccination	Delay in vaccination		Delay in vaccination	Health policy barrier
Barrier to vaccination	Delay in vaccination		Delay in vaccination	Health policy barrier
Barrier to vaccination	Limited availability of vaccine		Vaccine unavailability	Health policy barrier		ploicy barrier
Barrier to vaccination	Delay in vaccination					policy barrier
Barrier to vaccination	Irrelevant					organizational barrier
Barrier to vaccination	Limited availability of vaccine		Vaccine unavailability	Health policy barrier		policy barrier
Barrier to vaccination	Slow in government's vaccine procurement Delay in vaccination		Health policy barrier Delay in vaccination			policy barrier
Barrier to vaccination	Delay in vaccination		Delay in vaccination	Health policy barrier		policy barrier
Barrier to vaccination	High demand of vaccine					policy barrier
Barrier to vaccination	Delay in vaccination		Delay in vaccination	Health policy barrier		policy barrier
Barrier to vaccination	Vaccine hesitancy					individual barrier
Barrier to vaccination	Delay in vaccination		Delay in vaccination	Health policy barrier		policy barrier
Barrier to vaccination	Limited availability of vaccine		Vaccine unavailability	Health policy barrier
Barrier to vaccination	Requirement of identificatin number		Barrier related to vaccine registration	Health policy barrier
Barrier to vaccination	Poblem in planning for vaccination Problem in data entry for vaccination		Barrier related to vaccine registration	Health policy barrier
Barrier to vaccination	Problem in data entry for vaccination No central point of contact		Barrier related to vaccine registration	Health policy barrier
Barrier to vaccination	Problem in data entry for vaccination (app-related problem) No central point of contact		Barrier related to vaccine registration	Health policy barrier
Barrier to vaccination	Documentation requirement Requirement of identificatin number		Barrier related to vaccine registration	Health policy barrier
Barrier to vaccination	Language barrier		Language barrier	Communciation barrier		communication barrier
Barrier to vaccination	Fear of vaccination		Barrier related to emotion
Barrier to vaccination	Space limitations		Barrier related to logistics management
Barrier to vaccination	High cost of vaccination services for private hospitals than public hospitals		Financial barrier
Barrier to vaccination	Delay in customer bookings for vaccination		Barrier related to vaccine registration	Health policy barrier
Barrier to vaccination	Limited availability of vaccine		Vaccine unavailability	Health policy barrier
Barrier to vaccination	Problem in planning for vaccination		Barrier related to vaccine registration	Health policy barrier
Barrier to vaccination	Requirement of identification number		Barrier related to vaccine registration	Health policy barrier
Barrier to vaccination	Problem in planning for vaccination		Barrier related to vaccine registration	Health policy barrier
Barrier to vaccination	Problem in data entry for vaccination (app-related problem) No central point of contact		Barrier related to vaccine registration	Health policy barrier
Barrier to vaccination	Problem in individual identification		Barrier related to vaccine registration	Health policy barrier
Barrier to vaccination	Documentation requirement Language barrier		Barrier related to vaccine registration	Health policy barrier
Barrier to vaccination	Delay in vaccination Problem in individual identification Documentation requirement		Barrier related to vaccine registration	Health policy barrier
Barrier to vaccination	New procedure for vaccination Limited availability of vaccine		Vaccine unavailability	Health policy barrier
Barrier to vaccination	Language barrier		Language barrier	communication barrier
Barrier to vaccination	Problem in data entry for vaccination Documentation requirement		Barrier related to vaccine registration	Health policy barrier
Barrier to vaccination	Problem in data entry for vaccination		Barrier related to vaccine registration	Health policy barrier
Barrier to vaccination	Language barrier		Language barrier	communication barrier
Barrier to vaccination	Rely on interpretor/translator		communication barrier
Barrier to vaccination	Limited availability of vaccine		Vaccine unavailability	Health policy barrier
Barrier to vaccination	Limited availability of vaccine		Vaccine unavailability	Health policy barrier
Barrier to vaccination	Limited availability of vaccine		Vaccine unavailability	Health policy barrier
Barrier to vaccination	Documentation requirement Problem in data entry for vaccination Requirement of inditentifcation number		Barrier related to vaccine registration	Health policy barrier
Barrier to vaccination	Requirement of inditentifcation number		Barrier related to vaccine registration	Health policy barrier
Barrier to vaccination	Language barrier Problem in data entry for vaccination		Language barrier Barrier related to vaccine registration	Communication barrier Health policy barrier
Barrier to vaccination	Language barrier		Language barrier	communication barrier
Barrier to vaccination	Language barrier Problem in data entry for vaccination		Language barrier Barrier related to vaccine registration	Communication barrier Health policy barrier
Barrier to vaccination	Language barrier		Language barrier	communication barrier
Barrier to vaccination	Difficult access to the factory		Lack of access
Barrier to COVID 19 management	Irrelevant OR language barrier
Barrier to Adherence to CPB	Irrelevant (OR) Resistance to Quarantine
Barrier to Adherence to CPB	Non-disclosure of reporting of covid infections (Transparency) Outbreak occurance
Barrier to Adherence to CPB	Non-disclosure of reporting of covid infections (Transparency) Fear of medical personnel	Note on Motivations for Secrecy: The data suggests a complex interplay between economic necessity and health transparency. Workers prioritize employment over health disclosure, possibly compromising wider health safety measures. The stigma and fear associated with COVID-19 not only affects mental health but also influences the willingness to seek medical help, further complicating public health e…
Barrier to Adherence to CPB	Relaxation of preventive measures	Reflective Note: The reduction in preventive measures such as sanitization stations and availability of hand soap suggests a possible complacency over time towards COVID-19 precautions. This could indicate a shift in priority or a response to perceived lower risk, which might affect the overall effectiveness of infection control in the workplace.	Barrier related to attitudes
Barrier to vaccination	Limited availability of vaccine	Reflective Note: The presence of vaccine shortages, affecting both Burmese workers and the local Thai population, indicates a widespread challenge in vaccine distribution and accessibility. This suggests systemic issues in supply chain management and public health preparedness during the initial vaccine rollout phase.	Vaccine unavailability			Vaccine Accessibility Issues
Barrier to vaccination	Documentation requirements	Reflective Note: The existence of issues with mismatched numbers and names highlights potential systemic problems in the registration or identification processes for Burmese workers. This could impact their access to workplace rights, benefits, or legal protections, indicating a need for improved administrative accuracy and support.	Barrier related to vaccine registration
Barrier to vaccination	Limited availability of vaccine		Vaccine unavailability
Barrier to vaccination	Low booster uptake	While there is no longer a shortage of vaccines, the challenge has shifted towards ensuring that Burmese workers utilize the available resources, particularly for booster doses. This indicates a gap in health communication strategies and the need for targeted efforts to educate and motivate this population about the ongoing importance of vaccination.
Barrier to vaccination	Language barrier	Reflective Note: The hospital's reliance on digital platforms for vaccination promotion may not effectively reach factory workers, especially Burmese workers, due to accessibility and language limitations. This suggests a need for alternative communication strategies that consider the linguistic diversity and information accessibility of the target audience.	Language barrier
Barrier to Adherence to CPB	Non-disclosure of covid infections (Transparency) Perception of health personnel as polic officer	Reflective Note: The factories' resistance to public health inspections and their desire to keep infections secret highlight a conflict between public health objectives and factory management's concerns over reputation and possible disruptions. The perception of health inspectors as police-like figures suggests a need for more collaborative and transparent approaches to ensure compliance and supp…
Barrier to vaccination	Limited availability of vaccine		Vaccine unavilability	Health policy barrier
Barrier to vaccination	Capacity challenge					Logistical Constraints
Barrier to vaccination	Accessibility to vaccination site	Reflective Note: The data highlights significant challenges faced by workers in accessing healthcare services like vaccinations due to workplace constraints. Issues such as obtaining employer permission and managing work schedules underscore the need for employer involvement and policy measures that support employee health rights without compromising their job responsibilities.	Practical barrier
Barrier to vaccination	Vaccine history issue Language barrier	Reflective Note: The presence of language barriers and the need for reviewing vaccination histories highlight critical areas where healthcare providers must adapt to meet the needs of Myanmar workers. Additionally, the role of peer support in the vaccination process underscores the potential of leveraging community networks to enhance healthcare delivery and ensure effective communication and sup…	Language barrier	Communication barrier		Vaccine record management challenge Communication barrier
Barrier to vaccination	Service delay due to problem in vaccine registration system	Reflective Note: The data suggests that inefficiencies in the registration system, such as verifying eligibility and vaccination histories, significantly contribute to delays and impede the vaccination process. These challenges affect not only Myanmar workers but also the overall efficiency of the vaccination service for all workers. There is a clear need for streamlined processes and perhaps dig…	Health policy barrier	Barrier related to vaccine registration
Barrier to Adherence to CPB	Lack of interpretor/translator	Reflective Note: The data highlights significant operational and communication barriers in vaccination services, particularly affecting non-native speakers. The reliance on factories for providing interpreters indicates a gap in the healthcare system's capacity to independently support diverse populations. Addressing these issues may require strategic changes, such as increasing the availability …	Communication barrier			Communication barrier
Barrier to vaccination	Communication and Compliance Strategy		Barrier related to health communication			Strategic Communication and Compliance
Barrier to vaccination	Vaccination database management issue Need for ongoing promotion for vaccination		Vaccination database issue	Health policy barriers
	Irrelevant
Barrier to vaccination	Language barrier		Language barrier	Communication barrier
Barrier to vaccination	Fear of vaccination		Barrtier related to emotions
Barrier to vaccination	Language barrier		Language barrier	Communication barrier
Barrier to vaccination	Postponing vaccination schedule		Postponing vaccination			Vaccination Scheduling Challenges:
Barrier to vaccination	Limited availability of vaccine		Vaccine unavilability	Policy barrier
Barrier to vaccination	Language barrier Lack of interpreter/translator		Language barrier	Communication barrier
Barrier to vaccination	Fear of vaccination		Barrtier related to emotions
Barrier to vaccination	Language barrier		Language barrier	Communication barrier
Barrier to vaccination	Language barrier Vaccine availability		Language barrier	Communication barrier
Barrier to Adherence to CPB	Discomfort in maks wearing		Barrier related to lifestyle and habit
Barrier to Adherence to CPB	Risky dormitory enviroment Poor living conditions		Barrier related to working, living conditions
Barrier to Adherence to CPB	Occasional Forgetfulness		Barrier related to lifestyle and habit
	Irrelavant (looks like practice)
Barrier to Adherence to CPB	Insufficient Health Official Engagement		Barrier related to health communication
Barrier to Adherence to CPB	Risky workplace environment		Barrier related to working, living conditions
Barrier to Adherence to CPB	External contact		Barrier related to working, living conditions
Barrier to Adherence to CPB	Lack of employer's leadership role		Lack of employer support
Barrier to Adherence to CPB	Discomfort in mask weraing due to Breathing difficulty		Barrier related to lifestyle and habit
Barrier to Adherence to CPB	Lack of soaps		Lack of employer support
Barrier to Adherence to CPB	Lack of disinfectants		Lack of employer support
Barrier to Adherence to CPB	Relaxation of preventive measures	Changing attitude	Changing attitude
Barrier to Adherence to CPB	Lack of masks		Lack of employer support
Barrier to Adherence to CPB	Finacial burden for buying masks		Final barrier
Barrier to Adherence to CPB	Lack of soaps		Lack of employer support
Barrier to Adherence to CPB	Relaxation of preventive measures		Changing attitude
Barrier to Adherence to CPB	Lack of disinfectants		Lack of employer support
Barrier to Adherence to CPB	Lack of eating place		Lack of employer support
	Irrelevant
Barrier to Adherence to CPB	Relaxation of preventive measures		Changing attitude
Barrier to Adherence to CPB	Lack of information		Insufficient information
	Irrelevant (it means general health insurance)
Barrier to Adherence to CPB	Lack of hand sanitizers Lack of masks Lack of temperature checking Inability to make social distancing		Lack of employer support	Barrier related to working, living conditions
Barrier to Adherence to CPB	Insufficient Health Official Engagement		Barrier related to health communication
Barrier to Adherence to CPB	Insufficient Health Official Engagement		Barrier related to health communication
Barrier to Adherence to CPB	High-Risk, Shared,Poor Living conditions		Barrier related to working, living conditions
	Irrelavant (like practice)
Barrier to Adherence to CPB	Lack of supervsion Careless attitude Insufficient Health Official Engagement		Lack of employer support	Changing attitude
Barrier to Adherence to CPB	Lack of detergents		Lack of employer support			lack of hygiene supprot
Barrier to vaccination	Lack of IEC materials for vaccination		Barrier related to health communication
Barrier to vaccination	Lack of notification for vaccination		Health policy barrier
Barrier to vaccination	Documentation requirements		Health policy barrier
Barrier to vaccination	Lack of information about vaccines		Insufficient information
Barrier to Adherence to CPB	Lack of educational sessions		Barrier related to health communication
Barrier to Adherence to CPB	Limited supply of mask		Lack of employer support			Lack of PPE support
Barrier to Adherence to CPB	Relaxation of Preventive Measures Perceived reduced risk		Perceive risk	Changing attitude
Barrier to Adherence to CPB	Risky workplace environment		Barrier related to working, living conditions
Barrier to Adherence to CPB	Discomfort Wearing Masks		Barrier related to lifestyle and habit
Barrier to Adherence to CPB	Discomfort Wearing Masks		Barrier related to lifestyle and habit
Barrier to Adherence to CPB	Variable Effectiveness of Preventive Measures Non-adherence Without Supervision
Barrier to Adherence to CPB	Relaxation of preventive measures		Barrier related to lifestyle and habit	Changing attitude
Barrier to Adherence to CPB	High-Risk, Shared,Poor Living conditions		Barrier related to working, living conditions
Barrier to Adherence to CPB	Non-adherence to rules by Thai residents
Barrier to Adherence to CPB	Insufficient Health Official Engagement		Barrier related to health communication
Barrier to Adherence to CPB	High-Risk, Shared,Poor Living conditions		Barrier related to working, living conditions
Barrier to Adherence to CPB	High-Risk, Shared,Poor Living conditions		Barrier related to working, living conditions
Barrier to Adherence to CPB	Non-adherence to rules by Thai residents
Irrelevant	Irrelevant
Barrier to vaccination	Concern about vaccine side effects		Negative perceptions of vaccination
Irrelevant	Irrelevant
Barrier to vaccination	Concern about vaccine side effects		Negative perceptions of vaccination
Barrier to vaccination	Lack of information about vaccines		Insufficient information
Barrier to vaccination	Negative perception about vaccines		Negative perceptions of vaccination
Barrier to vaccination	Vaccination cost (OR) Out-of-pocket payment for vaccine		Financial barrier
Barrier to Adherence to CPB	Risky workplace envirnment		Barrier related to working, living conditions
Barrier to Adherence to CPB	Lack of disinfectants		Lack of employer support			Lack of hygiene support
Barrier to Adherence to CPB	Discomfort Wearing Masks Due to Breathing Difficulty		Barrier related to lifestyle and habit
Barrier to Adherence to CPB	No proper mask wearing		Barrier related to lifestyle and habit
Barrier to Adherence to CPB	Risky domitory environment		Barrier related to working, living conditions
Barrier to Adherence to CPB	Risky dormitroy environment		Barrier related to working, living conditions
Barrier to vaccination	Concern about vaccine side effects		Negative perceptions of vaccination
Barrier to vaccination	Negative perception about vaccines		Negative perceptions of vaccination
Barrier to vaccination	Docementation requirement		Health policy barrier
Barrier to vaccination	Long waiting to get vaccination OR delay in vaccination		Health policy barrier
Barrier to Adherence to CPB	risky workplace environment		Barrier related to working, living conditions
Barrier to Adherence to CPB	Lack of educational sessions		Barrier related to health communication
Barrier to Adherence to CPB	Limited IEC materials		Barrier related to health communication
Barrier to Adherence to CPB	external contact		Barrier related to working, living conditions	Lack of employer support
Barrier to Adherence to CPB	Poor working conditions		Barrier related to working, living conditions
Barrier to Adherence to CPB	Lack of hygiene support Poor working conditions Lack of restriction		Barrier related to working, living conditions	Lack of employer support
Barrier to Adherence to CPB	Lack of educational sessions		Barrier related to health communication
Barrier to Adherence to CPB	difficult to make social distancing due to work nature		Barrier related to working, living conditions
Barrier to Adherence to CPB	limited knowledge about preventive measures		Barrier related to knowledge about preventive measures
Barrier to Adherence to CPB	Discomfort Wearing Masks Due to Breathing Difficulty		Barrier related to lifestyle and habit
Barrier to Adherence to CPB	Forget to wash hand		Barrier related to lifestyle and habit
Barrier to Adherence to CPB	Discomfort Wearing Masks Due to Breathing Difficulty		Barrier related to lifestyle and habit
Barrier to Adherence to CPB	Insufficient Health Official Engagement		Barrier related to health communication
Barrier to Adherence to CPB	Insufficient Health Official Engagement		Barrier related to health communication
Barrier to Adherence to CPB	Insufficient Health Official Engagement		Barrier related to health communication
Barrier to Adherence to CPB	Insufficient Health Official Engagement		Barrier related to health communication
Barrier to Adherence to CPB	Poor living conditions		Barrier related to working, living conditions
Barrier to Adherence to CPB	Lack of educational sessions Lack of screening		Barrier related to health communication
Barrier to vaccination	Lack of information about vaccine/Poor knowledge about vaccine		Barrier related to vaccine knowledge
Barrier to Adherence to CPB	Conditional mask wearing		Barrier related to lifestyle and habit
Barrier to Adherence to CPB	Conditional mask wearing		Barrier related to lifestyle and habit
Barrier to Adherence to CPB	Lack of educational sessions		Barrier related to health communication
Barrier to Adherence to CPB	risky workplace environment		Barrier related to working, living conditions
Barrier to Adherence to CPB	Discomfort Wearing Masks Due to Breathing Difficulty		Barrier related to lifestyle and habit
Barrier to Adherence to CPB	Discomfort Wearing Masks Due to Heat and Breathing Difficulty		Barrier related to lifestyle and habit
Barrier to Adherence to CPB	1. Poor working conditions 2. Lack of Separate Eating Areas 3. Difficulty Maintaining Social Distancing 4. Poor enforcing mechanism		Barrier related to working, living conditions	Lack of employer support
Barrier to Adherence to CPB	1. poor living conditions 2. risky dormitory environment 3. Shared facilities 4. Poor mask wearing	The interviewee outlines several factors that contribute to a high risk of COVID-19 transmission in their residence. The small, closely spaced rooms with poor ventilation, limited to only one door and window each, create an environment where the virus can easily spread. Additionally, the infrequent use of masks by residents further exacerbates this risk. The respondent also points out that shared…	Barrier related to working, living conditions	Barrier related to lifestyle and habit
Barrier to Adherence to CPB	poor living conditions		Barrier related to working, living conditions
Barrier to Adherence to CPB	poor living conditions	### Code The following code reflects the themes identified in the qualitative data: **Code: Challenges in Maintaining Social Distancing and Inadequate Ventilation** ### Theme **Theme: Difficulties in Adhering to COVID-19 Preventive Measures in Small and Poorly Ventilated Living Spaces** ### Reflective Note The interviewee highlights the challenges of maintaining COVID-19 preventive measures, part…	Barrier related to working, living conditions
	Not relavant
Barrier to vaccination	Experience of side effects Concern about alternative preventive measure	The respondent explains their decision to forgo the second dose of the vaccine due to significant adverse effects experienced after the initial dose, including fever, weakness, and nausea lasting nearly five days. These side effects had a considerable impact on their ability to work, prompting them to avoid further vaccination. Additionally, the decision was made in consultation with their husban…	Negative perceptions of vaccination	Concern about alternative preventive measure
Barrier to vaccination	Concern about vaccine side effects	### Code The following code reflects the themes identified in the qualitative data: **Code: Concerns About Job Security and Vaccine Side Effects** ### Theme **Theme: Impact of Vaccine Side Effects on Work and Decision-Making** ### Reflective Note The interviewee expresses significant concern about the impact of vaccine side effects on their ability to work. The fear of losing their job due to bei…	Negative perceptions of vaccination

## Sheet: Step 4 Review
ID	Initials	Quotation	Index	Barrier type	FINALIZED Theme 20240621	FINALIZED Sub-Theme 20240621	FINALIZED Codes 20240621
1	employer 1	Some people have children, and mothers and children did not wish to be separated. Children are attached to their mothers, but not their fathers. If they were separated, there would be an issue of [children] being unable to stay with their father and wanting to stay with their mother. Some people allowed children to stay with their moms	1	Barrier to Adherence to CPB	Lifestyle and habit related barrier	Family attachment	Family attachment
1	employer 1	Interviewer: What about wearing masks like this? Because it's like if he works, he might exert himself. Then it might be a little difficult to breathe. Wear a mask all day, something like this.; Respondent: Yes, but it has already been explained that If you really can't imagine it. You may have avoided it for a bit. Then turn on the breathing mask. Something like this, because the factory isn't t…	2	Barrier to Adherence to CPB	Lifestyle and habit related barrier	None	Discomfort Wearing Masks Due to Breathing Difficulty
1	employer 1	Interviewer: Do you have anything to add here? The kind of cooperation he gave Cooperate with measures; Answer: For me, mine will have the first time when it comes to vaccinations. Not good news about vaccinations There will be a period of time where there will be effects here and there. The child is very afraid and refuses to get the injection. Before giving the injection, you have to talk a lot…	3	Barrier to vaccination	Fear	Fear of vaccination	Negative perceptions of vaccination Concern of vaccine side effects Reluctance to Vaccinate
1	employer 1	Respondent: Yes Interviewer: It makes him not want to get the injection, right? Answer: That's right. He will be afraid if he has a problem like this. Who will take responsibility for something like this? It's like there's news that the injection made her unable to walk. Injected and that's it. It's this and that. He would be afraid and say who is responsible, so we will talk about, ah, okay, if …	4	Barrier to vaccination	Fear	Fear of vaccination	Fear of vaccination and responsibility Negative perceptions of vaccination
1	employer 1	Well, if foreign workers don't have a problem. That is, they will gather together at the residence. At this point, I can come in at one point and talk at that time and then it's over because everyone is already here. But if Thai people, it will be a little difficult. People living there live like this. Before calling to talk, you have to wait for work. When working, some people didn't come in ful…	5	Irrelevant	Not relevant	Not relevant	irrelavant - no barrier
1	employer1	Interviewer: Um, yes. And it's like coordinating with government agencies or something like this. Are there any limitations?Respondent: There are no restrictions on government matters at all. That is, for the most part, I mainly coordinate with the local Subdistrict Health Promotion Hospital. That is, talking to him at that time said that it was like he was going to come and see. It's like during…	6	Irrelevant	Not relevant	Not relevant	irrelavant - no barrier
1	employer1	Respondent: Yes, there are some things that my episode has a case for. His care will be quite good. Line Kong Line Group has been created for people infected with Covid. In Burma, we can't immediately type a message. you sound in He will reply something like this. Create a LINE group between groups. In that group there will be a Subdistrict Health Promotion Hospital. There's a doctor, what's goin…	7	Irrelevant	Not relevant	Not relevant	irrelavant - no barrier
1	employer1	Respondent: In the beginning, there was no vaccine for Burma. Interviewer: Yes. Respondent: In the beginning, there were none. It was available only to Thai people living in the area. Interviewer: Yes.Respondent: Yes, so some people got the vaccine, while some didn't even get them. Myself, the safety officer, and my boss all had to follow the news about where vaccinations are available, and we ha…	8	Barrier to vaccination	Vaccine supply chain management	Lack of vaccine supply for migrants	Limited availability of vaccine Need for private purchase of vaccine
1	employer1	Answer: You had to buy it at Sinopharm at that time. Ah, yes, you have to make a reservation. My boss doesn't know how to find a way to make a reservation in time. He found every way to make reservations in time.	9	Barrier to vaccination	Vaccine supply chain management	Inability to make reservation for vaccination	lack of awareness of vaccine reservation
1	employer1	Answer: Yes, then when the third dose comes out This area has just begun to expel the Burmese with one and two injections. I have to find a way to get the third needle. You have to go and contact me. I went to Hat Yai. I went to Songkhla. I went to look for it in that area. Because in this area there is still no third needle for foreigners.	10	Barrier to vaccination	Vaccine supply chain management	Lack of vaccine supply for migrants	Lack of vaccine opportunity
1	employer1	Interviewer: It shows that the main obstacle is Is it a matter of government policy that was unable to provide many vaccines in the beginning? Answer: Very little at first. It's almost inaccessible. Interviewer: And like the workers, what complaints do they have? About vaccinations Answer: Yes, some people will ask if they can get the injection or not. But some people are afraid to inject, they a…	11	Barrier to vaccination	Vaccine supply chain management	Lack of vaccine supply for migrants	Limited availability of vaccine Fear of vaccination
1	employer1	There are people who want to inject and want to go out and live a normal life like this.	12	Irrelevant	Not relevant	Not relevant	Irrelavant - no barrier
1	employer1	Interviewer: But there are some people who feel that If injected, I'm also afraid of side effects. Answer: Because the news that came out wasn't very good in the beginning.	13	Barrier to vaccination	Fear	Fear of vaccination	Concern of vaccine side effects
1	employer1	Respondent: Like some people, he asked to travel to see relatives in other provinces. It takes a vaccine. I will Xerox this one and give it to everyone. Everyone kept it to themselves. Wherever you travel, you'll be able to use this.	14	Irrelevant	Not relevant	Not relevant	irrelavant - no barrier
1	employer1	Interviewer: Are there any communication problems? Respondent: Mainly communication I'll use Burmese together. Most are people who have been here for a long time. can speak Thai quite a lot Interviewer: Um, that is, there will be people who can speak Thai. Can speak Burmese too. Are you going with him? Respondent: Most of the time, if you want to go, you will go as a department. For example, I ha…	15	Barrier to vaccination	Language barrier	None	Language barrier
1	employer1	Answer: If the passport Things like this will be HR in preparation. As for taking the person to get the injection. This one will be in the safety department and office section. The office is like the accounting staff, they go and help each other. Go help arrange the children. Please help contact and coordinate there.	16	Irrelevant	Not relevant	Not relevant	Irrelevant
1	employer1	Respondent: It's like if we already knew it was like this. We might just take you to the Subdistrict Health Promotion Hospital. Take you to the Subdistrict Health Promotion Hospital because if you go to the hospital, you have to wait for days like this.	17	Irrelevant	Not relevant	Not relevant	Irrelevant
1	employer1	Answer: Yes, but there will be some that are lump sum, that is, lump sum as well. But what about the rental income? That is, I will check the date. Because it can be stopped, alternately stopped, something like this. He will switch and stop.	18	Irrelevant	Not relevant	Not relevant	Irrelevant
1	employer1	Respondent: Went for the first round, checked 100%, immediately found 1 case, ok, immediately checked, found all of them. That day, I checked this Saturday, the whole set came back. and then taken to ((hospital, name redacted)) Let's go to the case at Hat Yai. To provide children with care that, let's be honest, is comfortable. I can say that field hospitals are not comfortable. Interviewer: Yes,…	19	Irrelevant	Not relevant	Not relevant	Irrelevant
1	employer1	Answer: He doesn't have one, but if he does, he'll call. Like I said when the third injection was given. He will have a call to inform you. Does your sister have Burmese? Now there's a vaccine for Burma. You can get it and inject it. I said oh. It's my third needle and you said, oh, okay.	20	Irrelevant	Not relevant	Not relevant	Irrelevant
1	employer1	Answer: Yes, I think I'll wait 2-3 weeks. Maybe try calling and asking if there's a vaccine for this group of children. And then there might be people who ask for a little bit or something like this because there aren't many people, about 7-8 people like this.	21	Irrelevant	Not relevant	Not relevant	Irrelevant
1	employer1	Interviewer: Yes, and at the factory it's like if it were a worker who didn't have documents yet. Answer: You mean workers? Interviewer: Yes, Burmese workers who do not have government welfare coverage. Respondent: Yes, if the worker's health is like this, let's say we would recommend purchasing health insurance from a government hospital. which is like a group of housewives We will buy health in…	22	Irrelevant	Not relevant	Not relevant	Irrelevant
1	employer1	Interviewer: Yes, does this insucrance cover anything like COVID?Answer: I'm not sure about COVID. But in terms of illness That is, there will be insurance like this. But when a group of housewives has something like this, they can take care of it and have their rights. That is, hygiene like this is taken care of.	23	Irrelevant	Not relevant	Not relevant	Irrelevant
1	employer1	Interviewer: Well, if it is, it means it's in the wood shop. Is there anyone who has problems with documents? Make it a problem Can't get vaccinated or unable to receive treatment for COVID Or must you pay yourself? Is it something like this? Answer: No, there are 100% correct documents here.Interviewer: And it's like he bought additional health insurance, right? Answer: Yes, for housewives who d…	24	Irrelevant	Not relevant	Not relevant	Irrelevant
2	employer2	Interviewee: Regarding the early days The point of protecting support is that as I said, we talk and give information every day in terms of calling meetings. And then give information about Covid and what kind of disease it is. How do you contact it? And what are the methods of protection that we can do? It's at the office during the first period. This is the first period, not the present. We wil…	25	Irrelevant	Not relevant	Not relevant	Irrelevant
2	employer2	Interviewee: Yes, not everyone understands the language we speak.	26	Barrier to vaccination	Language barrier	None	Language barrier
2	employer2	Interviewee: Language. The language issue was, like, there were people who didn't understand. They couldn't speak Thai. And it's like, why do we have to do this every day? It was a little difficult to talk about that matter.	27	Barrier to Adherence to CPB	Language barrier	None	Language barrier
2	employer2	Interviewee: No, it's like we're talking about something like this. There will be people who have been in Thailand for a long time. And Thai people will enter. When we say this He would go and translate for his friends. Did he or someone inside understand something like this? We will have no interpreter, nothing. I mean, we'll talk in sign language. Something like that is talking to each other.	28	Barrier to Adherence to CPB	Language barrier	None	lack of interpretor/translator
2	employer2	Interviewee: Well, they had fear, because they didn't understand why they needed the shots. And in the beginning, foreigners were not .... what do you call this .... they were the last group to receive vaccination. So they had a hard time understanding why they didn't get the vaccine. Like, they always asked us. After we opened up and allowed them to get vaccinated, they cooperated well. There we…	29	Barrier to vaccination	Health education and promotion	Lack of information about vaccination	Fear of vaccination
2	employer2	Interviewee: But most of them want to get vaccinated. It's more fear and worry. But if you ask me about injections, are we afraid? Well, there aren't many. That is, he was more worried about infection. He's a bit afraid. In fact, he wants the vaccine.	30	Barrier to vaccination	Not relevant	Not relevant	Fear of vaccination
2	employer2	Interviewee: Yes, but as for the group that has it, there is another group that is afraid of side effects and doesn't want it.	31	Barrier to vaccination	Fear	Fear of vaccination	Concern of vaccine's side effects
2	employer2	Interviewee: When I went, there weren't many problems. Because we have Thai people with us. That is, it's like going to explain. And then when I got there That is, our workers quite often have complete documents. So it is not difficult to inject. Go contact the government department.	32	Irrelevant	Not relevant	Not relevant	Irrelevant
2	employer2	Interviewee: Yes, it's like saying, "When you go, right?" You go like this. I will also have people who are Burmese or Cambodians living with me. That is, if anyone doesn't understand, we'll go together in pairs. What the heck? To go explain and talk about something like that.	33	Irrelevant	Not relevant	Not relevant	Irrelevant
2	employer2	Interviewee: He also talks about when he will get vaccinated. Why hasn't he gotten the injection yet? We explained to them that now it was the Thai people's queue. There are still not enough vaccines available. We're already talking. Quite close to the workers Because we talk every day So it doesn't have much effect.	34	Barrier to vaccination	Vaccine supply chain management	Lack of vaccine supply for migrants	Limited availability of vaccine
2	employer2	Interviewee: I am asking about our current care during the COVID outbreak. We think that we tried to protect and take care of it to a certain extent. That is, during the time when there was a lot of Our workers are not stuck. Came in during a period of relaxation. During the time we relax How are we reducing our distance from each other? I came to the latter part.	35	Irrelevant	Not relevant	Not relevant	Irrelevant
3	employer3	**Interviewer:** I mean, did they complain about when they would get vaccinated, or why Thais were vaccinated first, and why Burmese workers had to wait? Was there any issue of equal access to the vaccine?**Interviewee:** At first, they didn't understand why they needed to get vaccinated. Some were scared. We didn't differentiate between Thais and Burmese. We informed them that most Thais would g…	36	Barrier to vaccination	Vaccine supply chain management	Lack of vaccine supply for migrants	Lack of health education combined with fear and inequity
3	employer3	**Interviewer:** Did the company have to pay for Sinopharm, or was it state-supported?**Interviewee:** Both. Initially, the company paid about 1,000 baht per person through the Industrial Council. Later on, it wasn't necessary.	37	Barrier to vaccination	Policy barrier	Lack of health coverage	Vaccination cost
3	employer3	**Interviewer:** At first, some were afraid of the vaccine. How did you address that?**Interviewee:** Initially, there was fear. We told them if they didn’t get vaccinated now, they would have to handle it themselves later. This made them more willing to get vaccinated.	38	Barrier to vaccination	Fear	Fear of vaccination	Fear of vaccination
3	employer3	**Interviewer:** Do you think there were any obstacles in accessing vaccines, from the factory level to the community, or in the support provided by hospitals? **Interviewee:** Initially, it wasn't good. Everyone was scrambling for vaccines.	39	Barrier to vaccination	Vaccine supply chain management	Lack of vaccine supply for migrants	Inadequate supply of the vaccine to meet the demand
3	employer3	**Interviewer:** So, the issue was with the government's vaccine procurement being slower than necessary? **Interviewee:** Correct.	40	Barrier to vaccination	Vaccine supply chain management	Delay in vaccine procurement	Slow pace of the government's vaccine procurement effort
4	employer4	**Interviewer:** How did you handle communication barriers with non-Thai speaking workers during the pandemic? **Interviewee:** We didn’t have a dedicated interpreter but had Burmese employees who could translate. They helped communicate information.	41	Barrier to vaccination	Language barrier	None	Lack of interpretor/translator
4	employer4	**Interviewer:** Were there any limitations that reduced the effectiveness of the measures, from 100% to, say, 90%? **Interviewee:** The main limitation was external contact. We had strict measures to prevent external contacts from entering.	42	Barrier to Adherence to CPB	Not relevant	Not relevant	Irrelevant
5	employer5	**Interviewer:** Did you restrict workers from leaving the camp? **Interviewee:** Yes, we told them not to leave unless necessary and kept vendors out. Despite our efforts, a vendor managed to get in and brought COVID-19. **Interviewer:** What did you do after discovering the vendor had COVID-19? **Interviewer:** Hmm. **Interviewee:** This caused the whole camp to get COVID	43	Barrier to Adherence to CPB	Lifestyle and habit related barrier	Barrier related to living and working conditions	Employer could not manage unauthorized entry by vendors
5	employer5	**Interviewer:** Because of the nature of the work, they had to be in close contact with each other, right? **Interviewee:** Yes, they had to be close to each other. We promoted several measures, like using individual water bottles instead of shared cups and not sharing food containers.	44	Barrier to Adherence to CPB	Lifestyle and habit related barrier	Barrier related to living and working conditions	Close contact due to the nature of the work
5	employer5	Some groups, like family members, wanted to eat together, but we told them they couldn’t. Everyone had to eat separately to prevent the spread. They understood and complied because they were scared too.	45	Barrier to Adherence to CPB	Lifestyle and habit related barrier	Family attachment	Family attachment
5	employer5	Some workers were diligent about wearing masks, but others didn’t wear them in the camp. Hmm. Maybe because the nature of their work made it uncomfortable to wear masks. Yes, exactly. It was uncomfortable. That was part of the problem.	46	Barrier to Adherence to CPB	Lifestyle and habit related barrier	None	Discomfort Wearing Masks Due to nature of the work
5	employer5	When the factory started operating, there was frustration among workers. They wondered why their needs weren’t prioritized for vaccine.	47	Barrier to vaccination	Policy barrier	Vaccination policy	Frustration due to being not priortized for vaccine
5	employer5	There was dissatisfaction among the workers about not being tested quickly enough. They were eager to get vaccinated and complained about the delays.	48	Barrier to vaccination	Vaccine supply chain management	Delay in vaccine delivery	Delay in vaccination
5	employer5	**Interviewer:** It was more about the vaccine shortage, right? **Interviewee:** Yes. As soon as a place opened up for vaccinations, we took them there.	49	Barrier to vaccination	Vaccine supply chain management	Lack of vaccine supply for migrants	Limited availability of vaccine
5	employer5	**Interviewee:** At that time, Thais got vaccinated first, and foreign workers had to wait for months.	50	Barrier to vaccination	Vaccine supply chain management	Delay in vaccine procurement	Limited availability of vaccine
5	employer5	**Interviewer:** I see. Did Myanmar workers mention any obstacles in getting vaccinated? **Interviewee:** They expressed frustration about the delay in receiving vaccines.	51	Barrier to vaccination	Vaccine supply chain management	Delay in vaccine procurement	Delay in vaccination
5	employer5	**Interviewer:** I see. The main issue was the delay in accessing vaccines compared to some Thai groups, right? **Interviewee:** Yes, exactly.	52	Barrier to vaccination	Vaccine supply chain management	Delay in vaccine procurement	Delay in vaccination
5	employer5	**Interviewer:** The main limitation was the national issue of vaccine shortages	53	Barrier to vaccination	Vaccine supply chain management	Lack of vaccine supply for migrants	Limited availability of vaccine
5	employer5	**Interviewer:** And you mentioned that Hat Yai didn't have vaccinations available, so you had to go to Surat Thani or the three southern provinces? **Interviewee:** Yes, Hat Yai was very slow.	54	Barrier to vaccination	Vaccine supply chain management	Lack of vaccine supply for migrants	Delay in vaccination
5	employer5	**Interviewer:** Hmm, but you were in contact with hospitals, right? Did they come to the camp to vaccinate? **Interviewee:** No, they didn't. But other project sites did.	55	Barrier to vaccination	Not relevant	Not relevant	Irrelevant
6	employer6	We also have management measures in place, documented and communicated to employees as policies. We issued a disease prevention and control plan to handle cases where employees test positive, and we conducted drills as part of our preventive measures. However, during the peak outbreak in Hat Yai, when Songkhla was severely affected, we had no vaccine supply from the government, which led to infec…	56	Barrier to vaccination	Vaccine supply chain management	Lack of vaccine supply for migrants	Limited availability of vaccine
6	employer6	**Interviewer:** Were there any limitations or areas for improvement? **Interviewee:** Initially, vaccine procurement was slow due to government policies. Screening was challenging without ATK tests. Once we had ATKs, we could quickly identify and isolate cases within 10 minutes, unlike waiting two days for RT-PCR results. Early challenges included delays in equipment and vaccines, but once we ha…	57	Barrier to vaccination	Vaccine supply chain management	Delay in vaccine procurement	Slow in government's vaccine procurement Delay in vaccination
6	employer6	**Interviewer:** Moving on to the vaccines, what were the obstacles for Burmese workers in accessing vaccines initially? **Interviewee:** The main obstacle was from the government. Initially, we had to purchase vaccines from Chulabhorn Royal Academy as the government didn't provide vaccines. **Interviewee:** For example, Bangkok residents could get vaccinated at Bang Sue Grand Station, but vaccin…	58	Barrier to vaccination	Vaccine supply chain management	Lack of vaccine supply for migrants	Delay in vaccination
6	employer6	**Interviewer:** The main challenge was vaccine accessibility? **Interviewee:** Yes, exactly. Even though the company had the funds, we struggled to secure vaccines due to high demand and competition.	59	Barrier to vaccination	Vaccine supply chain management	Lack of vaccine supply for migrants	High demand of vaccine
6	employer6	**Interviewer:** So, at first, you received partial supplies and gradually received more? **Interviewee:** Correct. Foreign workers might have faced even longer delays than Thai workers.	60	Barrier to vaccination	Vaccine supply chain management	Delay in vaccine delivery	Delay in vaccination
6	employer6	**Interviewer:** Was there any difficulty in encouraging employees to get vaccinated? **Interviewee:** Initially, many were hesitant, especially Thai workers. However, after seeing their peers vaccinated without issues, they agreed to get vaccinated. We facilitated the process by bringing vaccination services to the factory.	61	Barrier to vaccination	Fear	Fear of vaccination	Vaccine hesitancy
7	Doctor 1	People could reserve their doses, and it was handled collectively through private associations, which then managed the bulk orders. So, for the government vaccines, it depended on their policies—who to vaccinate first and with which vaccine. Private vaccines had to be ordered in batches, which sometimes arrived later than expected. Initially, we used government-provided vaccines according to thei…	62	Barrier to vaccination	Vaccine supply chain management	Delay in vaccine procurement	Delay in vaccination
7	Doctor 1	**Respondent 1:** Initially, we targeted high-risk groups due to limited vaccine supplies. We had to screen and prioritize these groups. As more vaccines became available, the government expanded the target groups, and we followed those updated policies.	63	Barrier to vaccination	Not relevant	Not relevant	Limited availability of vaccine
7	Doctor 1	**Respondent 1:** In the initial phase, the government required information to be entered using the 13-digit ID card number. Therefore, in the beginning, those without ID cards couldn't get vaccinated because we had to input the 13-digit number.Even if they were Thai, without the number, we couldn't vaccinate them. This was by regulation. **Respondent 1:** So, initially, foreign workers were not …	64	Barrier to vaccination	Vaccine supply chain management	Lack of vaccine supply for migrants	Requirement of identificatin number
7	Doctor 1	**Interviewer 1:** What challenges or obstacles have you encountered in these processes? **Respondent 1:** For government-provided vaccines, there were issues. **Interviewer 1:** Yes. **Respondent 1:** Initially, we didn't know how many vaccines we'd get, making planning difficult. We couldn't plan manpower or logistics ahead of time. Sometimes communication was slow and not timely. **Interviewer…	65	Barrier to vaccination	Data system barrier	Vaccination data system	Poblem in planning for vaccination Problem in data entry for vaccination
7	Doctor 1	**Interviewer 1:** Were there other problems? **Respondent 2:** Early on, the system had many issues, like data not being recorded properly. Some people found out months later that their data wasn't in the system, requiring follow-up. This was never-ending. When the system had problems, we couldn't contact anyone for help. It was a closed system for COVID vaccines without clear support. **Intervi…	66	Barrier to vaccination	Data system barrier	Vaccination data system	Problem in data entry for vaccination No central point of contact
7	Doctor 1	**Respondent 1:** Using apps like "Mor Prom" (Doctors Ready) or "Mor Chana" (Doctors Win), if there were issues, we couldn't resolve them because we didn't know who to contact for app-related problems. We could only print out certificates from our system as a temporary measure. **Respondent 2:** With "Mor Prom" (Doctors Ready), we've encountered issues where customers couldn't enter their informa…	67	Barrier to vaccination	Data system barrier	Vaccination data system	Problem in data entry for vaccination (app-related problem) No central point of contact
7	Doctor 1	**Interviewer 1:** So, for foreign workers to access these services, they need to be legally registered and have an identification number, right? **Respondent 1:** Yes.	68	Barrier to vaccination	Data system barrier	Vaccination data system	Documentation requirement Requirement of identificatin number
7	Doctor 1	**Interviewer 2:** When vaccinating large groups of foreign workers, especially from companies, what issues arise? If there are large groups, they often bring a translator. For example, if 10 workers come, they might bring a Thai translator. The translator helps communicate any issues with documents or instructions. Usually, the company takes care of everything, so there aren't many problems. How…	69	Barrier to vaccination	Language barrier	None	Language barrier
7	Doctor 1	**Interviewer 1:** Most people are willing to get vaccinated, right? We don't usually face resistance or problems before vaccination? **Respondent 3:** No, if anything, they might just be afraid of needles. **Interviewer 1:** Afraid of needles.	70	Barrier to vaccination	Fear	Fear of vaccination	Fear of vaccination
7	Doctor 1	**Interviewer 1:** For private hospitals, do we have vaccination sites similar to public hospitals, like community halls or district offices? **Respondent 1:** Yes, we organize our own sites. Initially, we could only handle about 600 people, and the hospital couldn't accommodate that many. **Interviewer 1:** Because of space limitations? **Respondent 1:** Yes, because we needed to maintain social…	71	Barrier to vaccination	Not relevant	Not relevant	Irrelevant
7	Doctor 1	**Interviewer 1:** Given these circumstances, do you think private hospitals bear more costs than public agencies for providing vaccination services? **Respondent 1:** Well, I'm not in administration, so I can't say for sure. But going outside does incur costs, although we didn't calculate it in detail. It was seen as a service and collaboration. I believe everyone, including the administration, …	72	Barrier to vaccination	Not relevant	Not relevant	Irrelevant
7	Doctor 1	**Interviewer 2:** It's a collaborative effort to ensure successful vaccination, right? **Respondent 1:** Yes, the company-arranged vaccinations were generally smooth because they handled procurement and logistics. The problem arose with ((vaccine, name redacted)) vaccines due to delays and issues with customer bookings. People would get impatient and opt for government vaccines, causing confusio…	73	Barrier to vaccination	Data system barrier	Vaccination registration problems	Delay in customer bookings for vaccination
7	Doctor 1	**Respondent 1:** Looking back, it's understandable. For the SSJ, everything was new and urgent, so they established a special task force. Vaccine supplies were limited, and they didn't know how much they would get. They couldn't provide precise answers. **Respondent 1:** The ministry also couldn't predict when vaccines would arrive from abroad. So, there were significant challenges initially, wh…	74	Barrier to vaccination	Vaccine supply chain management	Lack of vaccine supply for migrants	Limited availability of vaccine
7	Doctor 1	**Respondent 1:** Actually, there were rules on vaccination, but the rules have stopped. The company probably knew about this. If the number exceeded 10 person, and all of a sudden we could vaccine 11 persons, problems would arise at the 11th person and there would be complaints... in the past, we would have the last vial open, and only 5 person showed up, the other 5 became our responsibility to…	75	Barrier to vaccination	Vaccine supply chain management	Vaccine supply and demand	Problem in managing vaccine supply
8	Doctor 2	For government vaccines, initially, they required a Thai ID number. Foreign workers, or even Thai people without an ID, couldn't be vaccinated initially. Later, the government adjusted the policy to accept foreign IDs, allowing us to vaccinate anyone with proper identification.	76	Barrier to vaccination	Vaccine supply chain management	Lack of vaccine supply for migrants	Requirement of identification number
8	Doctor 2	**Interviewer:** During the operation or coordination, what challenges or obstacles have you encountered? **Interviewee:** For government allocations, initially, it was difficult to plan because we didn't know when or how much vaccine we would receive, making it hard to allocate resources in advance. Communication could be slow, and there were system crashes.	77	Barrier to vaccination	Data system barrier	Vaccination data system	Problem in planning for vaccination
8	Doctor 2	**Interviewee:** Sometimes, data entry was problematic. If the system crashed, we had to manually record the data and enter it later, which extended our working hours until 7 or 8 PM, instead of finishing by 4 PM. **Interviewer:** What problems have you encountered? **Interviewee:** The system had significant issues. Sometimes, data didn't enter the system correctly, and it could take months befo…	78	Barrier to vaccination	Data system barrier	Vaccination data system	Problem in data entry for vaccination (app-related problem) No central point of contact
8	Doctor 2	**Interviewer:** Did you encounter issues with identity verification, like verifying employers? **Interviewee:** It was mainly about verifying the individual. We had to print certificates for them to use at other locations.	79	Barrier to vaccination	Data system barrier	Vaccination data system	Problem in individual identification
8	Doctor 2	**Interviewer:** Were there any challenges when providing vaccinations to large groups of foreign workers? **Interviewee:** Companies usually sent interpreters to help communicate. There were occasional issues with incomplete documentation, but companies typically handled follow-ups. **Interviewer:** They generally didn't use English, right? **Interviewee:** Correct.	80	Barrier to vaccination	Language barrier	None	Documentation requirement Language barrier
8	Doctor 2	**Interviewee:** Yes, for company-procured vaccines, there were fewer issues since they dealt with the pricing and logistics. We just handled the administration without much hassle. **Interviewee:** The ((vaccine, name redacted)) vaccines, which the hospital arranged, were problematic due to delayed deliveries, causing issues with customers needing their second dose. **Interviewer:** Yes, after t…	81	Barrier to vaccination	Data system barrier	Vaccination registration problems	Delay in vaccination delivery
8	Doctor 2	**Interviewer:** Understanding the broader picture, do private hospitals face more obstacles than public ones while working for the province's overall health? **Interviewee:** Initially, there were challenges due to new procedures and limited vaccine supplies. Over time, coordination improved, and issues decreased as vaccine availability increased.	82	Barrier to vaccination	Vaccine supply chain management	Lack of vaccine supply for migrants	New procedure for vaccination and limited vaccine availability
9	Doctor 3	Communication can be a challenge, but we try our best on both sides to ensure understanding. **Interviewer:** So, communication is still a limitation, right? **Interviewee:** Yes, if they don’t have someone to accompany them, it can be a limitation. Sometimes we need to connect them with someone who speaks Thai to communicate effectively.	83	Barrier to vaccination	Language barrier	None	Language barrier
9	Doctor 3	**Interviewer:** Have you ever encountered cases where data couldn’t be entered, or the welfare system was not comprehensive enough to provide the vaccine? **Interviewee:** No, but there can be issues when their passport number changes. If they come for subsequent doses with a new passport, it can cause data entry problems. **Interviewer:** The number in the passport changes, right? **Interviewee…	84	Barrier to vaccination	Data system barrier	Vaccination registration problems	Problem in data entry for vaccination and documentation requirement
9	Doctor 3	**Interviewee:** Yes, during peak periods, we faced issues with data entry.	85	Barrier to vaccination	Data system barrier	Vaccination data system	Problem in data entry for vaccination
9	Doctor 3	**Interviewer:** What are the challenges in vaccinating Burmese workers? Language might be one? **Interviewee:** Yes, language is a major challenge, especially for those without employers. **Interviewer:** Do they have concerns about side effects like Thai people do? **Interviewee:** They probably have concerns but might not express them due to the language barrier. Employers often relay the nece…	86	Barrier to vaccination	Language barrier	None	Language barrier
9	Doctor 3	**Interviewer:** Do we have materials like leaflets or brochures in their language? **Interviewee:** Initially, we did, but now we mainly rely on interpreters.	87	Barrier to vaccination	Language barrier	None	Rely on interpretor/translator
10	Doctor 4	Since June 2021, ((hospital, name redacted)) has been providing vaccinations to the public by setting up two field hospitals: one at ((redacted)) Stadium and another at ((redacted)) Department Store. In June and July, the vaccine supply was limited, so vaccinations were given only to those who had pre-registered. The field hospital at ((redacted)) Stadium operated daily, while the one at ((redact…	88	Barrier to vaccination	Vaccine supply chain management	Lack of vaccine supply for migrants	Limited availability of vaccine
10	Doctor 4	**Interviewer:** Can we go into more detail about the vaccination efforts? **Interviewee:** In the beginning, around June, we prioritized Thai citizens, particularly the elderly aged 60 and above and those with seven chronic diseases. We did not initially cover foreign workers, which led to issues as they wanted to get vaccinated.	89	Barrier to vaccination	Vaccine supply chain management	Lack of vaccine supply for migrants	Limited availability of vaccine
10	Doctor 4	**Interviewer:** Did you encounter any problems on-site? **Interviewee:** Yes, there were problems on-site every day. **Interviewer:** Can you give some examples? **Interviewee:** For instance, people would come because there was an announcement that COVID-19 vaccinations were available that day. However, some people knew they weren’t in the elderly group or didn’t have chronic diseases, meaning …	90	Barrier to vaccination	Vaccine supply chain management	Lack of vaccine supply for migrants	Limited availability of vaccine
10	Doctor 4	Overcapacity wasn’t common; they usually brought the right number. However, there were issues with documents because some workers were new and didn’t have passports yet. The documents varied: some had work permits, others had police documents. Most problems arose during the data recording process for vaccinations. The Ministry of Public Health's program required a 13-digit number. For Thai citize…	91	Barrier to vaccination	Data system barrier	Vaccination data system	Documentation requirement and problem in data entry for vaccination Requirement of inditentifcation number
10	Doctor 4	**Interviewer:** Were there any coordination problems when we initially tried to get them to come for vaccination? **Interviewee:** There could be some coordination issues because ((hospital, name redacted)) had two vaccination sites: ((redacted)) Stadium and ((redacted)) [Department Store]. Sometimes the vaccine quotas were split between these sites, and names might be sent to one site, but the …	92	Barrier to vaccination	Data system barrier	Vaccination data system	Requirement of inditentifcation number
10	Doctor 04	**Interviewer:** Were there communication issues with these newly arrived foreign workers? **Interviewee:** Yes, there were significant communication issues. Some had identical names and surnames, making it hard to remember and call them by name. Some even couldn’t remember their own birth dates, making it hard to verify their information. **Interviewer:** As more COVID-19 vaccinations were admin…	93	Barrier to vaccination	Language barrier	None	Language barrier and problem in data entry for vaccination
10	Doctor 4	**Interviewer:** So, the language barrier is the main obstacle in communicating with foreign workers, right? **Interviewee:** Yes, the language barrier is the biggest obstacle in communicating with foreign workers.	94	Barrier to vaccination	Language barrier	None	Language barrier
10	Doctor 4	**Interviewer:** What are the weaknesses in providing vaccines to foreign workers? **Interviewee:** The main weakness is communication. Some foreign workers received the Sinopharm vaccine from private hospitals, such as ((redacted)) Hospital or other hospitals, not just in Hat Yai. Sometimes, other district hospitals also provide services because businesses can pay for services per case, such as …	95	Barrier to vaccination	Data system barrier	Vaccination data system	Language barrier and problem in data entry for vaccination
10	Doctor 4	**Interviewer:** Okay. Regarding the service providers, like nurses or staff administering the vaccines, do they need any support? **Interviewee:** At this point, things are stable, but there were many needs initially. For example, when we were at the vaccination units, we didn't want to go out to buy food. If someone could provide packed meals or food, it would be helpful. The malls were closed,…	96	Barrier to vaccination	Language barrier	None	Language barrier
11	Doctor 5	**Interviewee:** They are the ones who coordinate with factories to see which factories need assistance with issues they want us to resolve. Sometimes, if the factory doesn't need us, it's very difficult for us to reach them. Entering a factory can be quite challenging for us.	97	Barrier to vaccination	Health service delivery	Lack of access by healthcare workers	Difficult access to the factory
11	Doctor 5	**Interviewer:** So, the main obstacle was the language? **Interviewee:** Yes, except when it came to giving ((medication, name redacted)), for which we needed their interpreter. ((Medication, name redacted)) is a controlled and somewhat dangerous medication. For cases that seemed to have severe symptoms, when we prescribed this medication, we had to ensure they understood how to take it because …	98	Irrelevant	Not relevant	Not relevant	Irrelevant OR language barrier
11	Doctor 5	**Interviewer:** Regarding their behavior, like following social distancing measures, washing hands, and quarantining, did you face any issues with the Burmese workers? **Interviewee:** I don’t have direct information on that. However, I've heard from the team that initially, when we separated high-risk groups from non-infected and infected groups, there were some who didn't see the point in isol…	99	Barrier to Adherence to CPB	Lifestyle and habit related barrier	Non-compliance to quarantine	Irrelevant (OR) Resistance to Quarantine
11	Doctor 5	**Interviewee:** Yes, there was also a period when there was an outbreak in a factory, but the factory kept it secret, which delayed treatment and caused the outbreak to spread widely.	100	Barrier to Adherence to CPB	Non-compliance by migrant or employers	Non-disclosure of outbreak occurrence	Non-disclosure of reporting of covid infections (Transparency) Outbreak occurance
11	Doctor 5	**Interviewer:** Among the workers, have you ever heard about how they feel? Are they willing to keep it a secret like their bosses, or do they resist? **Interviewee:** I think everyone would want to keep it a secret. Even those who are sick want to keep it a secret because they want to keep working. **Interviewee:** They are quite afraid of medical personnel, and having COVID-19 makes them feel …	101	Barrier to Adherence to CPB	Fear	Fear of medical personnel	Non-disclosure of reporting of covid infections (Transparency) Fear of medical personnel
11	Doctor 5	**Interviewer:** Do you know if the factories still maintain other preventive measures like disinfection and social distancing? **Interviewee:** These measures seem to have relaxed somewhat. For example, there used to be numerous alcohol gel stations, but now there are fewer. Hand soap in the bathrooms is not always available, unlike before.	102	Barrier to Adherence to CPB	Non-vaccine supply chain management	Lack of supplies	Relaxation of preventive measures
11	Doctor 5	**Interviewer:** During the initial phase, were there issues accessing vaccines for Burmese workers, like shortages or travel difficulties? **Interviewee:** Yes, there were vaccine shortages because there weren't enough vaccines for everyone, including Thais.	103	Barrier to vaccination	Vaccine supply chain management	Lack of vaccine supply for migrants	Limited availability of vaccine
11	Doctor 5	**Interviewer:** Were there any issues with registration or identification for Burmese workers? **Interviewee:** Yes, sometimes there were issues with mismatched numbers or names.	104	Barrier to vaccination	Data system barrier	Vaccination data system	Documentation requirements
11	Doctor 5	**Interviewer:** Okay. Now, regarding weaknesses or obstacles in our healthcare system for providing vaccines, what do you think they are? **Interviewee:** During the initial phase, vaccine shortages were a systemic issue affecting all groups.	105	Barrier to vaccination	Vaccine supply chain management	Lack of vaccine supply for migrants	Limited availability of vaccine
11	Doctor 5	**Interviewee:** Now, we have enough vaccines, even excess. Few come for booster shots. **Interviewer:** So, the current challenge is encouraging Burmese workers to get vaccinated and raising awareness about booster shots? **Interviewee:** Yes, encouraging them to understand the importance. They can get vaccinated at hospitals or health centers.	106	Barrier to vaccination	Health education and promotion	Lack of information about vaccination	Low booster uptake
11	Doctor 5	**Interviewer:** Does ((hospital, name redacted)) have any events or measures to communicate or encourage vaccinations? **Interviewee:** We use our website and social media pages for communication. **Interviewer:** But this may not reach the factories? **Interviewee:** Correct, it doesn’t reach the factories, and the Burmese have a language barrier too. **Interviewer:** They can’t read it.	107	Barrier to vaccination	Language barrier	None	Language barrier
11	Doctor 5	**Interviewer:** Have there been moments when the factories felt we were checking up on them unfairly? **Interviewee:** Initially, yes. They didn’t want anyone to know that their workers were infected. **Interviewer:** Infected? **Interviewee:** Yes, infected. There was a provincial policy to randomly test large factories, so we were bound to find infected zones. **Interviewer:** When we go in, i…	108	Barrier to Adherence to CPB	Not relevant	Not relevant	Non-disclosure of covid infections (Transparency) and authoritarian perception of health personnel
12	Doctor 6	**Interviewer:** When vaccines became widely available, did you encounter any problems in providing vaccines to migrant workers? Initially, policies only covered Thai citizens, and migrant workers might have demanded their right to vaccines, potentially causing systemic issues. **Interviewee:** Actually, access to vaccines for migrant workers was a short-term issue. Initially, the policy focused …	109	Barrier to vaccination	Not relevant	Not relevant	Limited availability of vaccine
12	Doctor 6	**Interviewer:** Did the vaccination facilities have any limitations? **Interviewee:** Yes, accommodating large groups at once was challenging, so we had to stagger the vaccinations.	110	Barrier to vaccination	Vaccine supply chain management	Logistical constraints	Capacity challenge
12	Doctor 6	**Interviewer:** There is the issue of whether they get permission from their employers to take time off work and if the employers can organize their schedules because they still have work responsibilities. **Interviewee:** Yes, so the first issue is whether they have the opportunity to reach the vaccination point.	111	Barrier to vaccination	Vaccine supply chain management	Logistical constraints	Accessibility to vaccination site
12	Doctor 6	**Interviewer:** I was just about to ask if there are any other obstacles in the vaccination process for Myanmar workers, such as language barriers, costs, or the registration system, that you have encountered. **Interviewee:** Yes, there are issues with vaccination history. We might need to translate for them and review their vaccination history. There’s also the task of providing information po…	112	Barrier to vaccination	Language barrier	None	Vaccine history issue and language barrier
12	Doctor 6	**Interviewer:** Are there any issues with the registration system, like when the employer sends the list of names but they don't match? **Interviewee:** Yes, this is quite an extensive issue because we have to check their eligibility, verify names, and review vaccination histories. This process can lead to long queues for Myanmar workers, which slows down the service for both Thai and foreign wo…	113	Barrier to vaccination	Data system barrier	Vaccination data system	Service delay due to problem in vaccine registration system
12	Doctor 6	**Interviewer:** Did you have your own interpreters at the vaccination units, or did the factory needed to provide them?_x000D_ _x000D_ **Interviewee:** We relied on the factory to provide interpreters because we didn't have enough._x000D_ _x000D_ **Interviewer:** There was an issue where if a large number of Myanmar workers come, there would be people who kept the queue orderly, but there would …	114	Barrier to vaccination	Language barrier	None	Lack of interpretor/translator
12	Doctor 6	do you think we still need additional support? Currently, we have enough vaccines. Hardly anyone refuses the third dose or booster shots. What we need is continuous monitoring of businesses or employers to ensure they are vaccinated. We need support in disseminating information about where workers can get vaccinated and raising awareness about the importance of vaccination. We would like intermed…	115	Barrier to vaccination	Health education and promotion	Lack of health promotion	Communication and Compliance Strategy
12	Doctor 6	**Interviewee:** Yes, if I summarize roughly, the weaknesses in our vaccine management system might be: first, the patient database where not everyone is fully registered, and second, the continuous promotion to encourage people to get vaccinated.	116	Barrier to vaccination	Data system barrier	Vaccination data system	Vaccination database management issue and the need for ongoing promotion for vaccination
12	Doctor 6	**Interviewer:** From your experience, do large and small factories cooperate differently with the hospital? **Interviewee:** Yes, generally, large factories cooperate and coordinate very well with us because they have many employees, leading to a higher rate of spread. In contrast, small factories are managed more like a household, using household-level measures due to fewer infections. Therefor…	117	Irrelevant	Not relevant	Not relevant	Irrelevant
13	Doctor 7	The main problems were at the registration point due to the need to take medical histories. **Interviewer:** Yes, taking histories and registering. Was the problem related to language? **Interviewee:** Yes, communication issues. We needed to ask about medical history, allergies, etc., and language was a barrier.	118	Barrier to vaccination	Language barrier	None	Language barrier
13	Doctor 7	**Interviewer:** I remember there was a period when Thai people had a lot of issues and concerns about the vaccine. I wondered if the Burmese workers had similar concerns that caused disruptions. **Interviewee:** They might have had some fear or anxiety internally.They might have had some fear or anxiety internally.	119	Barrier to vaccination	Fear	Fear of vaccination	Fear of vaccination
14	Doctor 8	**Interviewer:** What challenges or obstacles have you encountered when providing vaccines to migrant workers? **Interviewee:** It might be during the medical history taking. For example, asking if they had COVID-19 before. Some speak Thai clearly, while others do not. We screen them initially and then take their history again to catch any missed information.	120	Barrier to vaccination	Language barrier	None	Language barrier
14	Doctor 8	**Interviewer:** Have you encountered any issues with them being unwilling to get vaccinated or negotiating the vaccine? **Interviewee:** Sometimes, they might request to postpone their next vaccine appointment due to unavailability or other reasons. In such cases, we coordinate with the relevant agencies to reschedule their vaccination.	121	Barrier to vaccination	Vaccine supply chain management	Lack of vaccine supply for migrants	Postponing vaccination schedule
14	Doctor 8	**Interviewer:** Can I ask for your personal opinion? In your view, how accessible are COVID-19 vaccines for migrant workers, especially Burmese workers? **Interviewee:** Initially, access to COVID-19 vaccines was challenging, even for Thai people. Healthcare workers, being the frontline, received the first doses of ((vaccine, name redacted)). Once more vaccines became available, the general publ…	122	Barrier to vaccination	Vaccine supply chain management	Lack of vaccine supply for migrants	Limited availability of vaccine
15	Doctor 9	**Interviewer:** Did you encounter any challenges in vaccinating this group? **Interviewee:** The main challenge was communication during medical history taking because they couldn't speak Thai. There were interpreters, but they weren't always available everywhere, making it difficult to take histories accurately. For example, asking if they are pregnant, if they've been exposed to COVID patients…	123	Barrier to vaccination	Language barrier	None	Language barrier and the lack of interpreter/translator
15	Doctor 9	**Interviewer:** Were there any problems during the vaccination process? Any fear of needles, resistance, or unwillingness to get vaccinated? **Interviewee:** Most of the issues were with fear of needles. **Interviewer:** How did you handle that? Fear of needles—blindfold them? **Interviewee:** Mostly, we'd focus on quick injections, talking to them while doing it. **Interviewer:** Just get it ov…	124	Barrier to vaccination	Fear	Fear of vaccination	Fear of vaccination
15	Doctor 9	**Interviewer:** Comparing Burmese migrant workers with Thai people when it comes to getting vaccinated, which group poses more challenges for you? **Interviewee:** For Burmese migrant workers, communication is the biggest challenge, like taking medical histories where some important information might get lost. With Thai people, they might be more particular or demanding, asking things like if th…	125	Barrier to vaccination	Language barrier	None	Language barrier
15	Doctor 9	"**Interviewer:** Do you need more supplies and language resources? **Interviewee:** Yes, supplies were usually sufficient, but vaccine availability and language support were important to ensure we didn't miss critical patient information, like drug allergies. **Interviewer:** Okay, supplies, language resources."	126	Barrier to vaccination	Language barrier	None	Language barrier and vaccine availability
16	Myanmar 01	Question: Have you personally experienced difficulties like breathing problems because of wearing double masks? Answer: Yes, I have experienced some difficulties due to the disease. Sometimes, my ears hurt because of the masks, and it can get quite uncomfortable. Question: Have you ever felt like not wearing the mask or not following the rules? Answer: I have felt like not following the rules som…	127	Barrier to Adherence to CPB	Lifestyle and habit related barrier	None	Discomfort in maks wearing
16	Myanmar 01	Question: Okay. Is your dormitory at high risk for COVID-19 transmission? Are the rooms close together with many people? Is it a crowded dormitory? Answer: There are rooms with many people and rooms with few people. Generally, dormitories are crowded. At least, there are usually two people, a couple, in one room.Question: Is the dormitory crowded with people? Answer: Yes, it's crowded with people.	128	Barrier to Adherence to CPB	Lifestyle and habit related barrier	Barrier related to living and working conditions	Risky dormitory enviroment and poor living conditions
16	Myanmar 01	Question: Do you still wash your hands with soap when you get home, right after returning from outside? Answer: Yes, I wash my hands with soap when I get home. Sometimes I forget.	129	Barrier to Adherence to CPB	Lifestyle and habit related barrier	None	Occasional forgetfulness
16	Myanmar 01	Question: To ensure good ventilation, did you use to keep windows and doors open during that time? Answer: No, we didn't.	130	Irrelevant	Not relevant	Not relevant	Irrelevant
16	Myanmar 01	Question: Have Thai health officials ever come to your workplace to give information? Answer: No, we haven't seen them in the workplace.	131	Barrier to Adherence to CPB	Not relevant	Not relevant	Irrelevant
17	Myanmar 02	Question: Do you think your workplace is high risk of COVID-19 transmission? Answer: I think so. Because people don't wear masks. They just go around like that.	132	Barrier to Adherence to CPB	Lifestyle and habit related barrier	Barrier related to living and working conditions	Risky workplace environment
17	Myanmar 02	Question: Oh, that's why you said there is a high chance of COVID-19 transmission. Answer: Yes, I said there is a high chance. With around 80 people working, we interact not just within our building but also with outsiders. Question: Oh, that's why. So, there's interaction between work and outside. Answer: Yes, there's interaction. At least if we wear masks, we can reduce the risk.	133	Barrier to Adherence to CPB	Not relevant	Not relevant	External contact
17	Myanmar 02	Question: What has your employer said about COVID-19? Answer: They just give warnings. But since the employer is also like a worker, we just go on as usual. They really don't take preventive measures.	134	Barrier to Adherence to CPB	Not relevant	Not relevant	Lack of employer's leadership role
17	Myanmar 02	Answer: No one wears masks while working. Question: why? Answer: We can't breathe properly with masks on. But we wear masks when there's a lot of dust or sand around in our workplaces. Question: So, generally, you don't wear masks in the workplace? Answer: Right, generally, we don't wear masks.	135	Barrier to Adherence to CPB	Lifestyle and habit related barrier	None	Discomfort in mask weraing due to Breathing difficulty
17	Myanmar 02	Question: Do they provide soap for handwashing? Answer: No, they don't. We have to use our own soap.	136	Barrier to Adherence to CPB	Non-vaccine supply chain management	Lack of supplies	Lack of soaps
17	Myanmar 02	Question: Who provides the disinfectant? Answer: The company provides it, but they only give it once a day. After that, they don't provide any more disinfectant.	137	Barrier to Adherence to CPB	Non-vaccine supply chain management	Lack of supplies	Lack of disinfectants
17	Myanmar 02	Question: What challenges have you faced in preventing COVID-19 at work? Answer: The challenge is that people are quite careless COVID-19 prevention. Question: Do you mean your fellow workers? Answer: Yes, my fellow workers. They tend to be more relaxed about it.	138	Barrier to Adherence to CPB	Complacency	None	Relaxation of preventive measures
17	Myanmar 02	Question: Does the employer provide masks? Answer: No, we have to buy them ourselves.	139	Barrier to Adherence to CPB	Non-vaccine supply chain management	Lack of supplies	Lack of masks
17	Myanmar 02	Question: Does it become a financial burden? Answer: Yes, it does. Question: Are masks expensive? Answer: Yes, they are quite expensive.	140	Barrier to Adherence to CPB	Financial constraints	Financial barrier	Finacial burden for buying masks
17	Myanmar 02	Question: Do you have trouble buying hand soap for washing? Answer: Yes, we have to buy our own hand soap.	141	Barrier to Adherence to CPB	Non-vaccine supply chain management	Lack of supplies	Lack of soaps
17	Myanmar 02	Answer: They only take them off when they eat. Otherwise, they keep them on. Question: But some people don't wear them all the time, right? Answer: Yes, about 70% of people take them off. Question: Why do they do that? Answer: They never wore masks before, so they take them off now. Question: Do you have your temperature checked at work? Answer: No.	142	Barrier to Adherence to CPB	Complacency	None	Relaxation of preventive measures
17	Myanmar 02	Question: Do the employers disinfect the workplace and tools? Answer: No.	143	Barrier to Adherence to CPB	Non-vaccine supply chain management	Lack of supplies	Lack of disinfectants
17	Myanmar 02	Question: What about places to eat, are there designated areas? Answer: No, we eat in our own rooms.	144	Barrier to Adherence to CPB	Lifestyle and habit related barrier	Barrier related to living and working conditions	Lack of eating place
17	Myanmar 02	Question: So, at construction sites, there are no such provisions? Answer: No.	145	Irrelevant	Not relevant	Not relevant	Irrelevant
17	Myanmar 02	Question: So, the regulations were very strict at the factory? Answer: Yes, very strict. Question: At the construction site, it's more relaxed than factory to follow the hygiene rule? Answer: Yes, much more relaxed.	146	Barrier to Adherence to CPB	Complacency	None	Relaxation of preventive measures
17	Myanmar 02	Question: What are the strengths and weaknesses you've observed in the workplace regarding COVID-19 prevention measures for workers? Answer: There are quite a few weaknesses. For one, they don’t really tell us much about how to protect ourselves. Question: And there's no support either? Answer: No support either.	147	Barrier to Adherence to CPB	Health education and promotion	Lack of health education	Lack of information
17	Myanmar 02	Question: Do you have health insurance? Answer: No, we don't have health insurance. Most construction sites in this country don't provide health insurance.	148	Irrelevant	Not relevant	Not relevant	Irrelevant
17	Myanmar 02	Question: So, you see weaknesses in the worksites? Answer: Yes, there are weaknesses. Since they don't provide vaccines, that's a significant weakness. Question: And they don’t provide hand sanitizer either? Answer: No hand sanitizer. Question: Or soap? Answer: No soap either. Question: They don’t provide disinfectants? Answer: No, they don’t. Question: They don’t provide masks? Answer: No masks …	149	Barrier to Adherence to CPB	Non-vaccine supply chain management	Lack of supplies	Lack of hand sanitizers, masks, temperature checks, and the inability to make social distancing
17	Myanmar 02	Question: And the Thai healthcare workers, including doctors and nurses, do they come to the workplace to see what is needed and help out? Answer: They have never done that.	150	Barrier to Adherence to CPB	Health service delivery	Lack of access by healthcare workers	Insufficient Health Official Engagement
17	Myanmar 02	Question: And do Thai healthcare workers come to your living areas to provide health check-ups? Answer:No, they don’t. Question: So, they don’t do it at work or at your living places. Answer:Correct, they don’t. Question: So, you’ve never met them? Answer:No, never met them.	151	Barrier to Adherence to CPB	Health service delivery	Lack of access by healthcare workers	Insufficient Health Official Engagement
17	Myanmar 02	Question: What about the bathroom? Is it shared? Answer: Yes, the bathroom and the shower area are shared, but both are in the same place. Question: So, you shower and do laundry there? Answer: Yes, we shower and do laundry there. That’s why I think it’s a place where the virus can spread. Question: It’s unavoidable. Answer: Yes, it’s unavoidable.	152	Barrier to Adherence to CPB	Lifestyle and habit related barrier	Barrier related to living and working conditions	High-Risk, Shared,Poor Living conditions
17	Myanmar 02	Question: Do you disinfect your room, light switches, doors, chairs, and other items? Answer: No, I don’t.	153	Irrelevant	Not relevant	Not relevant	Irrelevant
17	Myanmar 02	Question: Do people in your area still wear masks? Answer:No, they don’t. Question: Do they not afford masks? Answer:They can afford them, but they just don’t wear them. Question: They live carelessly? Answer:Yes, they live carelessly. Question: Most people don’t follow the rules? Answer: Yes, they don’t follow the rules. Like I said, if no one’s watching, they don’t bother. If someone is watchin…	154	Barrier to Adherence to CPB	Complacency	None	Lack of supervision, careless attitude, and insufficient health officials engagement
17	Myanmar 02	Question: What about providing detergent? Answer:No, they don’t provide that.	155	Barrier to Adherence to CPB	Non-vaccine supply chain management	Lack of supplies	Lack of detergents
17	Myanmar 02	Question: Do they distribute educational materials about COVID-19? Answer:No, they don’t. Question: What about posters in Burmese? Answer:No posters either. Question: Are there any signs for hand washing? Answer:No.	156	Barrier to vaccination	Health education and promotion	Lack of health education	Lack of IEC materials for vaccination
17	Myanmar 02	Question: So, within the last five months, they haven’t called people for vaccination? Answer:No, they haven’t.	157	Barrier to vaccination	Vaccine supply chain management	Lack of opportunity for vaccination	Lack of notification for vaccination
17	Myanmar 02	Question: Do you think it will be difficult to get vaccinated without a work permit? Answer:Yes, I think so. Question: Have you seen anyone facing difficulties due to this? Answer:Yes, I have. Question: Where was that? Answer:There are people who couldn’t get the vaccine because they just arrived and their documents are not complete. They’re not listed in the system here. Question: Where are they…	158	Barrier to vaccination	Policy barrier	Lack of health coverage	Documentation requirements
17	Myanmar 02	Question: Oh, I see. Do they provide any information about the vaccine, such as its type and potential side effects? Answer:No, they don’t.	159	Barrier to vaccination	Health education and promotion	Lack of information about vaccination	Lack of information about vaccines
17	Myanmar 02	Question: Do health officials encourage you to get vaccinated or provide education about it? Answer:No, they don’t. Question: What do you think employers should do to ensure migrant workers get vaccinated? Answer:Employers should provide more information and encourage workers to get vaccinated to prevent the spread of the virus.	160	Barrier to Adherence to CPB	Health education and promotion	Lack of health education	Lack of educational sessions
18	Myanmar 03	Question:Did they provide masks and face coverings initially? Answer:Initially, they didn’t provide them. After the COVID-19 outbreak, they gave us masks. We had to wear two masks at a time when going to work.	161	Barrier to Adherence to CPB	Non-vaccine supply chain management	Lack of supplies	Limited supply of mask
18	Myanmar 03	Question:Do they still enforce such strict measures now? Answer:No, they don’t enforce those measures as strictly anymore. The manager mentioned that COVID-19 is less of a concern now, and we can be more relaxed. We can decide for ourselves whether to wear masks.	162	Barrier to Adherence to CPB	Complacency	None	Relaxation of Preventive Measures Perceived reduced risk
18	Myanmar 03	Question:Was your workplace a high-risk environment for COVID-19 transmission? Answer:Yes, if it spread, it could easily be transmitted. There are many people working closely together on the line.	163	Barrier to Adherence to CPB	Lifestyle and habit related barrier	Barrier related to living and working conditions	Risky workplace environment
18	Myanmar 03	Question:During COVID-19, they required you to wear double masks, which was quite uncomfortable, right? Answer:Yes, we had to wear double masks, which was uncomfortable. Our ears hurt from wearing them all day.	164	Barrier to Adherence to CPB	Lifestyle and habit related barrier	None	Discomfort Wearing Masks
18	Myanmar 03	Question:Wearing double masks was uncomfortable, right? Answer:Yes, it was a bit uncomfortable.	165	Barrier to Adherence to CPB	Lifestyle and habit related barrier	None	Discomfort Wearing Masks
18	Myanmar 03	Question:Did you ever think that the preventive measures were not effective? Answer:The preventive measures were mostly effective, but there were some that were less effective. Question:Can you explain which measures were less effective? Answer:Some people tend to be careless. When the supervisors aren’t around, they remove their masks or leave them hanging. Question:Some people, right? Answer:Wh…	166	Barrier to Adherence to CPB	Complacency	None	Variable effectiveness of preventive measures and non-adherence without supervision
18	Myanmar 03	Question:Have you noticed a decrease in hand washing compared to during COVID-19? Answer:Yes, there’s a decrease. The factory still provides sanitizers, but fewer workers use them now. During COVID-19, everyone was afraid, so they were more diligent.	167	Barrier to Adherence to CPB	Lifestyle and habit related barrier	None	Relaxation of preventive measures
18	Myanmar 03	Question:So, there’s a high risk of infection spreading. Answer:Yes, the risk is high. Inside the dorm, the rules are strict. No one is allowed to go outside.	168	Barrier to Adherence to CPB	Lifestyle and habit related barrier	Barrier related to living and working conditions	High-Risk, Shared,Poor Living conditions
18	Myanmar 03	Question:Did you notice any weaknesses in COVID-19 prevention around your dorm? Answer:Most Burmese people followed the rules, but the Thai people didn’t. They would go out and spread the virus. Question:The Thai people lived with you in the dorm? Answer:Yes, there are many Thai people renting houses nearby. They work in the factory too. Question:They were less strict in following the rules, righ…	169	Barrier to Adherence to CPB	Not relevant	Not relevant	Irrelevant
18	Myanmar 03	Question:Do health workers come to your factory to give talks or anything like that? Answer:No, they don’t. We only get routine blood tests once a year.	170	Barrier to Adherence to CPB	Health education and promotion	Lack of health education	Insufficient Health Official Engagement
18	Myanmar 03	Question:You mentioned the dorms. Do you think the risk of COVID-19 is low or high there? Answer:The risk is present. The living conditions are cramped, and people live close together. Question:Are the rooms close to each other? Answer:Yes, the rooms are close. Some rooms have couples, and others have four or five people.	171	Barrier to Adherence to CPB	Lifestyle and habit related barrier	Barrier related to living and working conditions	High-Risk, Shared,Poor Living conditions
18	Myanmar 03	Answer:In this dorm, there are two people per room. In other dorms, there are four or five people per room. Question:So, both men and women are living together? Answer:Yes, both men and women. Question:That increases the risk of transmission, doesn’t it? Answer:Yes, it does. Inside the dorm, there are strict rules.	172	Barrier to Adherence to CPB	Lifestyle and habit related barrier	Barrier related to living and working conditions	High-Risk, Shared,Poor Living conditions
18	Myanmar 03	Question:Were the Thai people living with you in the same dorm? Answer:Yes, they were living in rented houses in the alley. They rented near the factory. Question:So, they were not following the rules as strictly. Answer:Yes, they didn’t follow the rules much. They wouldn’t listen even if told. Question:Did the factory forcefully enforce rules on them? Answer:No, they didn’t listen. Only the Burm…	173	Barrier to Adherence to CPB	Not relevant	Not relevant	Non-adherence to rules by Thai residents
18	Myanmar 03	Question:Are there Burmese translators? Answer:No, there’s only one translator named Kavya in our dorm. Other translators live outside.	174	Irrelevant	Not relevant	Not relevant	Irrelevant
18	Myanmar 03	Question:Do you believe the vaccine is completely safe and has no side effects? Answer:No, it’s not completely safe. Some people get a fever for four or five days after getting vaccinated. So, there are side effects. Question:So, it’s not completely risk-free. Answer:Right. If it were completely effective, people wouldn’t need to get sick after vaccination. Some people get very sick for a week an…	175	Barrier to vaccination	Fear	Fear of vaccination	Concern about vaccine side effects
18	Myanmar 03	Question:Do you think the COVID-19 pandemic and the vaccine are related to politics? Answer:I haven’t seen it that way. When it comes to hospitals, they test people right away. I’ve heard that the virus spread from China due to their food practices, from animals. Initially, I heard that it spread due to scientific experiments that went wrong. But I can’t say for sure; it’s just rumors. China has …	176	Irrelevant	Not relevant	Not relevant	Irrelevant
18	Myanmar 03	Question: When it was time to get vaccinated, did you have any specific thoughts or concerns? Answer: Before getting vaccinated, I heard that some people couldn’t move their arms and got sick for four or five days. I was a bit worried about that, but I’ve already been vaccinated four times. Question: So, you were worried about those risks, right? Answer: Yes.	177	Barrier to vaccination	Fear	Fear of vaccination	Concern about vaccine side effects
18	Myanmar 03	Question:Did you read about how bad the side effects could be? Answer:I haven’t heard much about side effects being severe. Question:You didn’t hear much about side effects, right? Answer:Correct. Question:Did the managers or employers discuss the vaccines with you before you got vaccinated? Answer:No, they didn’t discuss it. They just encouraged us to get vaccinated. If workers refused, they sti…	178	Barrier to vaccination	Health education and promotion	Lack of information about vaccination	Lack of information about vaccines
18	Myanmar 03	Question: Some people were afraid that getting vaccinated would give them COVID-19, right? Answer: Yes, and some even saw videos online of people collapsing and dying right after getting vaccinated. Question: Oh, on social media? Answer: Yes, they saw videos of people dying after vaccination. It could have been a coincidence.	179	Barrier to vaccination	Fear	Fear of vaccination	Negative perception about vaccines
18	Myanmar 03	Question:Have you ever seen or heard about migrant workers having difficulties getting vaccinated? Answer:Not at our factory, but I’ve heard about it in other places. Some workers had to pay for their own vaccinations. Question:At nearby factories? Answer:Yes, nearby factories. Some workers didn’t get vaccinated at all.	180	Barrier to vaccination	Financial constraints	Vaccine-related financial barrier	Vaccination cost and out-of-pocket payment for vaccine
19	Myanmar 04	Question:Do you think your workplace, being a factory with many people, posed a high risk for COVID transmission? Answer:Yes, since there are many people in the factory, if one person gets it, many others can get infected. Question:Were you worried about that? Answer:Yes, I was worried.	181	Barrier to Adherence to CPB	Lifestyle and habit related barrier	None	Risky workplace envirnment
19	Myanmar 04	Question:Do you sanitize your work area yourself? Answer:In the production line, we don’t have disinfectant, but I sanitize after using the bathroom. During the peak of COVID, they came and sprayed us individually.	182	Barrier to Adherence to CPB	Non-vaccine supply chain management	Lack of supplies	Lack of disinfectants
19	Myanmar 04	Question:Did you face any difficulties when wearing double masks, like breathing difficulties or discomfort? Answer:Initially, it was a bit tight and uncomfortable. But after a while, we got used to it. When we first started wearing them, it was stuffy and hard to breathe. Question:So, it was uncomfortable for you at first? Answer:Yes, it was uncomfortable at first.	183	Barrier to Adherence to CPB	Lifestyle and habit related barrier	None	Discomfort Wearing Masks Due to Breathing Difficulty
19	Myanmar 04	Question:Did you notice others in your worksite not wearing masks or keeping a three-foot distance? Answer:In some places, yes. In some areas, people didn’t always wear masks properly, and we had to remind them to wear their masks. Question:Were there many who didn’t wear masks, or just a few? Answer:It wasn’t many. Mostly, it was people not wearing their masks correctly over their noses. Questio…	184	Barrier to Adherence to CPB	Lifestyle and habit related barrier	None	No proper mask wearing
19	Myanmar 04	Question:During the COVID outbreak, did you think the dormitory was overcrowded and could lead to the spread of the virus? Answer:Yes, it seemed like that. There are a lot of people, and not everyone followed the rules. If one person got infected, it could easily spread to others.	185	Barrier to Adherence to CPB	Lifestyle and habit related barrier	Barrier related to living and working conditions	Risky domitory environment
19	Myanmar 04	Question:Do you think COVID is still a risk in your dormitory environment? Answer:It could be, because diseases can spread easily.	186	Barrier to Adherence to CPB	Lifestyle and habit related barrier	Barrier related to living and working conditions	Risky dormitroy environment
19	Myanmar 04	Question: Did you think the COVID vaccine might have side effects? Answer: Reading the posts made us worried, but we thought it was necessary for protection.	187	Barrier to vaccination	Fear	Fear of vaccination	Concern about vaccine side effects
19	Myanmar 04	Question:Did you think the vaccine was safe? Answer:Initially, I was unsure because of the negative posts, but I believed it was safe and necessary.	188	Barrier to vaccination	Fear	Fear of vaccination	Negative perception about vaccines
19	Myanmar 04	Question: Did any workers miss getting vaccinated because they didn’t know what documents were needed? Answer:Yes, that did happen.	189	Barrier to vaccination	Data system barrier	Vaccination data system	Documentation requirement
20	Myanmar 05	Question:Oh, so your workplace had a Covid outbreak after you got vaccinated. Answer: They hadn't been vaccinated yet, brother. They called for vaccinations after, and not everyone was called at the same time.	190	Barrier to vaccination	Vaccine supply chain management	Lack of opportunity for vaccination	Long waiting to get vaccination OR delay in vaccination
20	Myanmar 05	Question:Are there many people with Covid in your dormitory area now? Answer:Yes, there are quite a few, brother. Question:Oh, I see. Are there also many cases in your workplace? Answer:Yes, at that time, there were many cases.	191	Barrier to Adherence to CPB	Lifestyle and habit related barrier	Barrier related to living and working conditions	Risky workplace environment
20	Myanmar 05	Question:During the Covid period, did you attend any educational sessions or listen to advice from doctors and nurses? Answer:We didn't have those kinds of sessions, brother.	192	Barrier to Adherence to CPB	Health education and promotion	Lack of health education	Lack of educational sessions
20	Myanmar 05	Question:Have you seen any pamphlets or posters about Covid at your workplace? Answer: I haven't seen those at my workplace, brother.	193	Barrier to Adherence to CPB	Health education and promotion	Lack of health education	Limited IEC materials
20	Myanmar 05	Question: Do you interact with people outside your coworkers, like customers or people unrelated to your work? Answer: Yes, there is that too, brother.	194	Barrier to Adherence to CPB	Lifestyle and habit related barrier	Barrier related to living and working conditions	External contact
20	Myanmar 05	Question:Oh, who are those people and why do they come to your workplace? Answer:We work in the fish business, so they come to buy fish, ask about fish prices, and inspect the fish. That's what they do. Question:Oh, I see. Do you have any restrictions on them coming into the workplace? Answer:No, we don't have those restrictions yet, brother.	195	Barrier to Adherence to CPB	Lifestyle and habit related barrier	Barrier related to living and working conditions	Poor working conditions
20	Myanmar 05	**Question:** Do they provide plastic dividers in eating areas? **Answer:** No, they don’t. **Question:** Do they enforce social distancing in the workplace? **Answer:** No, they don’t. **Question:** Do they restrict visitors from entering the workplace? **Answer:** No, they don’t.	196	Barrier to Adherence to CPB	Lifestyle and habit related barrier	Barrier related to living and working conditions	Lack of hygiene support, poor working conditions, and lack of restriction
20	Myanmar 05	**Question:** Do they provide any educational sessions about Covid in the workplace? **Answer:** No, they don’t. **Question:** Have you heard of such sessions happening in other workplaces? **Answer:** No, I haven’t heard about that.	197	Barrier to Adherence to CPB	Health education and promotion	Lack of health education	Lack of educational sessions
20	Myanmar 05	**Question:** Do they also separate workstations to maintain social distancing? **Answer:** No, they don't do that. It's business as usual.	198	Barrier to Adherence to CPB	Lifestyle and habit related barrier	Barrier related to living and working conditions	Difficulty in social distancing due to the nature of the work
20	Myanmar 05	**Question:** Right. Did you lack knowledge about protection methods, or had you heard and seen them before? **Answer:** Well, I had limited knowledge about protection methods.	199	Barrier to Adherence to CPB	Health education and promotion	Lack of health education	Limited knowledge about preventive measures
20	Myanmar 05	**Question:** Did you ever find it difficult to breathe or uncomfortable wearing a mask while working? **Answer:** Yes, it was a bit uncomfortable at times.	200	Barrier to Adherence to CPB	Lifestyle and habit related barrier	None	Discomfort Wearing Masks Due to Breathing Difficulty
20	Myanmar 05	**Question:** Did you ever forget to wash your hands because you were too busy? **Answer:** Sometimes I did forget, but not very often. **Question:** But it didn’t happen very often, right? **Answer:** Right.	201	Barrier to Adherence to CPB	Lifestyle and habit related barrier	None	Forget to wash hand
20	Myanmar 05	**Question:** Did you ever find it difficult to breathe or uncomfortable wearing a mask while working? **Answer:** Yes, sometimes.	202	Barrier to Adherence to CPB	Lifestyle and habit related barrier	None	Discomfort Wearing Masks Due to Breathing Difficulty
20	Myanmar 05	**Question:** Do health workers come to talk to you about prevention at work? **Answer:** No, they haven’t.	203	Barrier to Adherence to CPB	Health education and promotion	Lack of health education	Insufficient Health Official Engagement
20	Myanmar 05	**Question:** You don’t have much time to meet with them, right? **Answer:** Yes, we don’t have much time.	204	Barrier to Adherence to CPB	Not relevant	Not relevant	Insufficient Health Official Engagement
20	Myanmar 05	**Question:** So, what do you think are the weaknesses that prevent them from coming to you? **Answer:** Well, it’s not really their weakness. It’s more our weakness. Since we’re out at sea, and we’re not on an island, it’s difficult to meet with them.	205	Barrier to Adherence to CPB	Health service delivery	Lack of access by healthcare workers	Insufficient Health Official Engagement
20	Myanmar 05	**Question:** Right. Mainly, the issue is the timing of when you come and when they can come. The health workers might be too busy with their duties, right? **Answer:** Yes, that’s possible. **Question:** Do you think there are any weaknesses related to the lack of collaboration between employers and health workers? **Answer:** I don't know the details, but I think the employers might be working …	206	Barrier to Adherence to CPB	Not relevant	Not relevant	Irrelevant
20	Myanmar 05	**Question:** How about your home? Is there good ventilation in your area? **Answer:** Inside, there’s no good ventilation. If we want fresh air, we have to go outside to breathe. **Question:** Do you think it was due to the workers living together and spreading it among themselves from work and then back home? **Answer:** Yes, I think that’s likely. **Question:** It's because the workers were li…	207	Barrier to Adherence to CPB	Lifestyle and habit related barrier	Barrier related to living and working conditions	Poor living conditions
20	Myanmar 05	**Question:** And so, did health workers come to your home to provide education or conduct screenings in your neighborhood? **Answer:** No, I have never experienced that. **Question:** Did you ever see the government or NGOs coming to help in that way? **Answer:** No, I haven’t seen that.	208	Barrier to Adherence to CPB	Health service delivery	Lack of access by healthcare workers	Lack of educational sessions and lack of screening
20	Myanmar 05	**Question:** Do you know how effective the COVID vaccine is? **Answer:** No, I don’t know that. **Question:** Do you know about any side effects of the vaccine? **Answer:** No, I don’t know about the side effects. **Question:** Do you know if the vaccine is free or if you have to pay for it? **Answer:** I don’t know the details about that either.	209	Barrier to vaccination	Health education and promotion	Lack of information about vaccination	Lack of information about vaccine and poor knowledge about the vaccine
21	Myanmar 06	Question:Were there times you didn’t wear masks? Answer:Yes, there were times. Question:Why didn’t you wear them at those times? Answer:Sometimes when feeling healthy, we didn’t wear them.	210	Barrier to Adherence to CPB	Complacency	None	Conditional mask wearing
21	Myanmar 06	Question:So, you didn’t wear them when feeling healthy but wore them when sick? How did you decide if you were healthy or not? Answer:If we felt fine, we didn’t wear them. If we were coughing, we wore them.	211	Barrier to Adherence to CPB	Complacency	None	Conditional mask wearing
21	Myanmar 06	Question:Were there any sessions where they explained it to you? Answer:No, we didn’t have those. Question:You didn’t attend any sessions? Answer:No, we didn’t.	212	Barrier to Adherence to CPB	Health education and promotion	Lack of health education	Lack of educational sessions
22	Myanmar 07	Question: Oh, there is a high chance of COVID-19 transmission in your workplace? Answer: I think there is a high chance, but not so high now compared to last year. As many covid positive cases last year in our construction site	213	Barrier to Adherence to CPB	Not relevant	Not relevant	Risky workplace environment
22	Myanmar 07	Question: how do you feel mask wearing while working? Answer: It's better to wear a mask because of the dust at the worksites. However, sometimes we took off the mask for about 15 minutes due to difficulty breathing.	214	Barrier to Adherence to CPB	Lifestyle and habit related barrier	None	Discomfort Wearing Masks Due to Breathing Difficulty
22	Myanmar 07	Question: Do you feel uncomfortable working with a mask on? Answer: Sometimes, due to hotness inside the construction and a little bit difficult to breath	215	Barrier to Adherence to CPB	Lifestyle and habit related barrier	None	Discomfort Wearing Masks Due to Heat and Breathing Difficulty
22	Myanmar 07	Question: Do you have separate eating areas at worksite? Answer: There are no specific separate areas. We are divided into several small groups while eating. Question: Okay. Do you think what challenges have you faced in preventing COVID-19 at work? Answer: The major one is that it is difficult to maintain distancing measures during working. While eating, we almost sit together with other employe…	216	Barrier to Adherence to CPB	Lifestyle and habit related barrier	Barrier related to living and working conditions	Poor working conditions, lack of separate eating areas, difficulty maintaining social distancing, and poor enforcement mechanism
22	Myanmar 07	Question: How do you think your residence is still risky for COVID-19 transmission, right? Answer: I think the rooms are small, and closer, with poor ventilation. There is only one door and window in each room. So, there can be a high risk of disease transmission. Question: Okay. Do they frequently wear masks, or do they rarely wear them? Answer: They rarely wear masks. Question: Do you consider …	217	Barrier to Adherence to CPB	Lifestyle and habit related barrier	Barrier related to living and working conditions	Poor living conditions, risky dormitory environment, shared facilities, and poor mask wearing habits
22	Myanmar 07	Question: Does your room have good ventilation? Answer: I think the room space is quite small, and with only one door in each room, it feels cramped and lacking sufficient space.	218	Barrier to Adherence to CPB	Lifestyle and habit related barrier	Barrier related to living and working conditions	Poor living conditions
22	Myanmar 07	Question: How do you think it is easy or difficult to follow the COVID-19 preventive measures at your residence? Answer: It's quite difficult for us to maintain social distancing in our residence because the rooms are small and close to each other. The ventilation is somewhat inadequate, and the room space is quite limited.	219	Barrier to Adherence to CPB	Lifestyle and habit related barrier	Barrier related to living and working conditions	Poor living conditions
22	Myanmar 07	Vaccination Question: How many doses of the vaccine have you had? Answer: 1 dose Question: Do you think that’s enough? Answer: No, I don't.	220	Irrelevant	Not relevant	Not relevant	Irrelevant
22	Myanmar 07	Answer: So, why did you choose to only receive one dose? Question: When I received the initial dose, I experienced fever, weakness, and nausea, which lasted for nearly five days, preventing me from going to work. So, for the second dose, I refused to accept it personally. But I also asked my husband’s suggestion, and he agreed not to accept it. And I think, I can wear masks that can also prevent …	221	Barrier to vaccination	Fear	Fear of vaccination	Experience of side effects and concern about alternative preventive measure
22+A223:K223	Myanmar 07	Question: Do you think these adverse effects are serious and do you feel afraid to accept for next dose? Answer: Answer: Personally, I believe work is important. If I can't go to work for five consecutive days, I fear losing my job. Although the side effects weren't extremely serious, it took me a while to fully recover. This is why I decided not to get any additional doses. Question: Did anyone …	222	Barrier to vaccination	Fear	Negative experience from the vaccine's side effects	Concern about vaccine side effects
